# Supplementary material for: Mapping the stabilome: a novel computational method for classifying metabolic protein stability
Source: BMC Syst Biol. 2012 Jun 8;6:60. doi: 10.1186/1752-0509-6-60 (PMC3439251; doi:10.1186/1752-0509-6-60)
Supplement: Additional file 1: — Data Set 1. We analysed data provided by Huang and colleagues [7] to determine what sub cellular locations are over- or under-represented in their “short” or “extra long” protein classes. Additional file 1: Data Set 1 contains the list of sub cellular locations that were found to have a statistically significant (Fisher’s exact test, E-value < 0.05) presence in one of these stability classes. [file 1752-0509-6-60-S1.txt]

Group	Sub cellular Location	E-value	Representation
Extra Long	Biological membrane (L2)	8.04E-10	less
Extra Long	Cytoplasm (L4)	1.54E-19	greater
Extra Long	Endoplasmic Reticulum (L6)	0.007452142	less
Extra Long	Extracellular + cell surface (L8)	2.73E-11	less
Extra Long	Nucleus (L16)	2.17E-05	greater
Extra Long	Peroxisome (L17)	0.003776887	greater
Short	Biological membrane (L2)	1.64E-18	greater
Short	Extracellular + cell surface (L8)	3.39E-07	greater
Short	Nucleus (L16)	6.75E-16	less
