# Supplementary material for: Mapping the stabilome: a novel computational method for classifying metabolic protein stability
Source: BMC Syst Biol. 2012 Jun 8;6:60. doi: 10.1186/1752-0509-6-60 (PMC3439251; doi:10.1186/1752-0509-6-60)
Supplement: Additional file 4: — Data Set 2. With our proteome wide scoring of stability (P1 and P2), we created predicted stability classes named “stable”, “unstable” and “non-assigned” based on scoring thresholds. We then re-examined domain and architecture data to determine what features were over- or under-represented in the predicted stability classes (Fisher’s exact test, E-value < 1e-05). Additional file 4: Data Set 2 contains the list of over- and under-represented domain and architecture types. [file 1752-0509-6-60-S4.txt]

Group	Domain Name	E-value	Representation
P1 Stable	SUSHI	3.633086e-09	less
P1 Stable	BROMO	3.446196e-08	greater
P1 Stable	IGV	3.465758e-06	less
P1 Stable	IGC	1.149988e-07	less
P1 Stable	DSH	3.141663e-05	greater
P1 Stable	REP	4.81111e-05	less
P1 Stable	FCH	1.388198e-05	greater
P1 Stable	LDLA	2.008657e-06	less
P1 Stable	LZ	1.555004e-06	greater
P1 Stable	BAR	5.706346e-09	greater
P1 Stable	SAM	9.261797e-07	greater
P1 Stable	FN3	3.794693e-08	less
P1 Stable	HDc	6.99619e-06	greater
P1 Stable	HMG	3.969009e-07	greater
P1 Stable	EH	2.695672e-07	greater
P1 Stable	TSP1	1.593404e-07	less
P1 Stable	ARFGAP	3.352338e-08	greater
P1 Stable	KH	2.473707e-06	greater
P1 Stable	UCH	5.125369e-06	greater
P1 Stable	PAS	1.010305e-08	greater
P1 Stable	PLCYc	1.227776e-05	greater
P1 Stable	BRCT	2.667114e-08	greater
P1 Stable	MIF4G	7.122784e-08	greater
P1 Stable	GED	3.859673e-06	greater
P1 Stable	ANX	3.435597e-05	greater
P1 Stable	C1	4.478523e-08	greater
P1 Stable	CH	8.556143e-06	greater
P1 Stable	SORB	3.435597e-05	greater
P1 Stable	IQ	4.728878e-05	greater
P1 Stable	LAMG	1.436144e-05	less
P1 Stable	FH2	2.938702e-07	greater
P1 Stable	UIM	2.063899e-08	greater
P1 Stable	KISC	4.138196e-09	greater
P1 Stable	UBA	3.156738e-09	greater
P1 Stable	PTB	4.160947e-08	greater
P1 Stable	NES	3.378692e-07	greater
P1 Stable	CUB	1.678788e-07	less
P1 Stable	Cadherin	1.86E-22	less
P1 Stable	EGF	5.49E-25	less
P1 Stable	TPR	8.20E-21	greater
P1 Stable	NLS	3.44E-62	greater
P1 Stable	SH3	5.47E-58	greater
P1 Stable	DEXDc	4.49E-29	greater
P1 Stable	DYNC	9.16E-11	greater
P1 Stable	HELIC	1.20E-28	greater
P1 Stable	PDZ	3.20E-32	greater
P1 Stable	Ig_LIKE	5.71E-15	less
P1 Stable	B41	1.93E-17	greater
P1 Stable	WW	3.54E-19	greater
P1 Stable	SP	0	less
P1 Stable	DSRM	1.41E-12	greater
P1 Stable	PHD	3.36E-20	greater
P1 Stable	PH	1.42E-70	greater
P1 Stable	RHOGAP	1.77E-15	greater
P1 Stable	S_T_kinase	6.86E-51	greater
P1 Stable	ANK	2.51E-29	greater
P1 Stable	C2	4.90E-18	greater
P1 Stable	CC	0	greater
P1 Stable	EGFCA	3.59E-15	less
P1 Stable	GuKinase	6.05E-13	greater
P1 Stable	RHOGEF	2.25E-18	greater
P1 Stable	LECTIN_C	1.94E-14	less
P1 Stable	ARM	1.11E-10	greater
P1 Stable	KRAB	5.36E-19	less
P1 Stable	PWWP	1.41E-18	greater
P1 Stable	IGC2	6.18E-17	less
P1 Stable	TRYPSIN	9.45E-11	less
P1 Stable	WD40	2.09E-22	greater
P1 Stable	RRM	2.19E-53	greater
P1 Stable	IG	3.92E-33	less
P1 Stable	TM	0	less
P1 Stable	SH2	4.49E-15	greater
P2 Stable	ZNFC2	5.799425e-09	less
P2 Stable	NLS	1.13E-13	greater
P2 Stable	SH3	1.17E-12	greater
P2 Stable	CNH	9.871644e-07	greater
P2 Stable	PDZ	1.001530e-06	greater
P2 Stable	B41	4.589559e-08	greater
P2 Stable	Tyr_Phos	9.56804e-06	greater
P2 Stable	WW	4.250608e-06	greater
P2 Stable	GEL	1.419085e-06	greater
P2 Stable	S_T_kinase	2.647567e-09	greater
P2 Stable	CHROMO	1.124458e-07	greater
P2 Stable	UBA	3.647869e-06	greater
P2 Stable	NES	1.829075e-07	greater
P2 Stable	DEXDc	1.91E-22	greater
P2 Stable	DYNC	6.39E-11	greater
P2 Stable	ARFGAP	2.45E-10	greater
P2 Stable	HELIC	3.83E-23	greater
P2 Stable	SP	6.71E-20	less
P2 Stable	CC	5.11E-71	greater
P2 Stable	Tyr_Kinase	6.95E-35	greater
P2 Stable	ARM	2.92E-10	greater
P2 Stable	IGFLMN	1.89E-10	greater
P2 Stable	RRM	7.75E-11	greater
P2 Stable	TM	2.66E-36	less
P2 Stable	SH2	6.70E-21	greater
P1 Unstable	WAP	1.383884e-05	greater
P1 Unstable	GS	4.873884e-05	greater
P1 Unstable	BBOX	7.773663e-09	less
P1 Unstable	FH	1.926338e-06	less
P1 Unstable	DISINT	2.517275e-08	greater
P1 Unstable	LZ	1.780187e-07	less
P1 Unstable	BRLZ	4.865752e-09	less
P1 Unstable	RAB	1.926338e-06	less
P1 Unstable	RA	4.105851e-07	less
P1 Unstable	HDc	3.946976e-06	less
P1 Unstable	EF	9.502863e-07	less
P1 Unstable	RNase	1.469335e-05	greater
P1 Unstable	TBC	2.505981e-05	less
P1 Unstable	TSP1	3.093760e-05	greater
P1 Unstable	SET	4.150461e-05	less
P1 Unstable	IFABD	1.188692e-06	greater
P1 Unstable	TLC	1.188692e-06	greater
P1 Unstable	FZ	4.197754e-07	greater
P1 Unstable	WW	1.564588e-06	less
P1 Unstable	GPI	1.016813e-06	greater
P1 Unstable	RAS	5.153695e-06	less
P1 Unstable	DEATH	1.245961e-05	greater
P1 Unstable	RHOGAP	8.17282e-08	less
P1 Unstable	PSI	3.053391e-05	greater
P1 Unstable	ANK	2.620136e-07	less
P1 Unstable	C2	4.595961e-09	less
P1 Unstable	C1	4.43273e-07	less
P1 Unstable	CT	2.896439e-08	greater
P1 Unstable	GuKinase	2.505981e-05	less
P1 Unstable	LAMG	2.055492e-05	greater
P1 Unstable	RHOGEF	5.18086e-06	less
P1 Unstable	ARM	1.497858e-06	less
P1 Unstable	PTB	3.328346e-08	less
P1 Unstable	PLEC	4.197754e-07	greater
P1 Unstable	LRR	1.231705e-09	greater
P1 Unstable	RING	5.427403e-09	less
P1 Unstable	CUB	1.500062e-08	greater
P1 Unstable	SUSHI	3.18E-18	greater
P1 Unstable	Cadherin	9.44E-15	greater
P1 Unstable	IGV	3.18E-19	greater
P1 Unstable	IGC	2.84E-27	greater
P1 Unstable	HLH	6.43E-22	less
P1 Unstable	LDLA	1.68E-11	greater
P1 Unstable	ZNFC2	4.28E-116	less
P1 Unstable	EGFL	9.61E-13	greater
P1 Unstable	WSXWS	1.26E-18	greater
P1 Unstable	LIM	1.09E-12	less
P1 Unstable	EGF	8.95E-24	greater
P1 Unstable	HRM	2.90E-11	greater
P1 Unstable	TPR	6.58E-14	less
P1 Unstable	FN3	4.21E-10	greater
P1 Unstable	NLS	1.44E-71	less
P1 Unstable	SH3	3.01E-25	less
P1 Unstable	DEXDc	3.54E-10	less
P1 Unstable	TNFR	3.25E-20	greater
P1 Unstable	ZnF_C4	1.08E-16	less
P1 Unstable	HELIC	2.28E-10	less
P1 Unstable	PDZ	4.72E-19	less
P1 Unstable	Ig_LIKE	1.68E-41	greater
P1 Unstable	HOLI	2.18E-15	less
P1 Unstable	SP	0	greater
P1 Unstable	GPS	5.06E-21	greater
P1 Unstable	PHD	3.33E-15	less
P1 Unstable	PH	1.65E-32	less
P1 Unstable	S_T_kinase	8.92E-35	less
P1 Unstable	CC	1.24E-161	less
P1 Unstable	EGFCA	4.81E-16	greater
P1 Unstable	LECTIN_C	3.54E-33	greater
P1 Unstable	VWC	5.04E-13	greater
P1 Unstable	TIR	1.56E-13	greater
P1 Unstable	KRAB	6.05E-54	less
P1 Unstable	IGC2	1.49E-25	greater
P1 Unstable	TRYPSIN	2.65E-20	greater
P1 Unstable	SCY	1.86E-18	greater
P1 Unstable	WD40	1.36E-31	less
P1 Unstable	NES	9.51E-16	less
P1 Unstable	RRM	9.29E-38	less
P1 Unstable	IG	3.81E-107	greater
P1 Unstable	TM	0	greater
P1 Unstable	SH2	1.08E-15	less
P1 Unstable	HOX	1.27E-26	less
P2 Unstable	FH	2.467931e-08	greater
P2 Unstable	HOLI	9.020324e-06	greater
P2 Unstable	Tyr_Kinase	4.777572e-09	less
P2 Unstable	SPECTRIN	2.507293e-07	greater
P2 Unstable	KRAB	5.059892e-09	greater
P2 Unstable	TRYPSIN	8.84681e-06	less
P2 Unstable	WD40	1.356932e-06	less
P2 Unstable	IG	3.638018e-05	less
P2 Unstable	ZNFC2	1.57E-36	greater
P2 Unstable	SP	2.26E-40	less
P2 Unstable	CC	1.55E-10	less
P2 Unstable	TM	1.72E-14	greater
