# Supplementary material for: Mapping the stabilome: a novel computational method for classifying metabolic protein stability
Source: BMC Syst Biol. 2012 Jun 8;6:60. doi: 10.1186/1752-0509-6-60 (PMC3439251; doi:10.1186/1752-0509-6-60)
Supplement: Additional file 5: — Data Set 3. Using the predicted stability classes from P1 and P2, we also examined what PTMs were significantly over- or under-represented amongst predicted stable and unstable proteins (Fisher’s exact test, E-value < e-10). Additional file 5: Data Set 3 contains this list of PTMs. [file 1752-0509-6-60-S5.txt]

Group	PTM	E-value	Representation
P1 Stable	Glycosylation	6.91E-18	less
P1 Stable	S-Nitrosylation	2.88E-11	greater
P1 Stable	Disulfide_Bridge	1.18E-24	less
P1 Stable	Sumoylation	2.71E-25	greater
P1 Stable	Methylation	2.70E-14	greater
P1 Stable	Acetylation	4.03E-262	greater
P1 Stable	Phosphorylation	0	greater
P1 Stable	Sulfation	0.01591041	less
P1 Stable	Dephosphorylation	1.01E-12	greater
P1 Stable	Glycosyl_phosphatidyl_inositol_GPI	0.0008568216	less
P2 Stable	Glycosylation	4.52E-20	greater
P2 Stable	Glucuronosyl_transfer	0.0001794556	greater
P2 Stable	S-Nitrosylation	2.92E-14	greater
P2 Stable	Methylation	2.11E-17	greater
P2 Stable	Acetylation	0.00E+00	greater
P2 Stable	Phosphorylation	0	greater
P2 Stable	Dephosphorylation	8.76E-20	greater
P2 Stable	Proteolytic_Cleavage	5.04E-16	greater
P1 Unstable	Glycosylation	4.89E-88	greater
P1 Unstable	Palmitoylation	4.04E-06	greater
P1 Unstable	S-Nitrosylation	0.002681701	less
P1 Unstable	Disulfide_Bridge	1.60E-32	greater
P1 Unstable	Sumoylation	2.57E-12	less
P1 Unstable	Ubiquitination	0.0009512158	less
P1 Unstable	Methylation	1.94E-17	less
P1 Unstable	Acetylation	2.44E-144	less
P1 Unstable	Phosphorylation	2.65E-285	less
P1 Unstable	Sulfation	0.0001328705	greater
P1 Unstable	Myristoylation	0.003583604	less
P1 Unstable	Proteolytic_Cleavage	4.63E-08	greater
P1 Unstable	Glycosyl_phosphatidyl_inositol_GPI	4.07E-16	greater
P2 Unstable	Glycosylation	1.43E-15	less
P2 Unstable	Palmitoylation	0.007136193	less
P2 Unstable	Disulfide_Bridge	0.0001106644	less
P2 Unstable	Acetylation	6.16E-30	less
P2 Unstable	Phosphorylation	1.15E-89	less
P2 Unstable	Myristoylation	0.04270994	less
P2 Unstable	Dephosphorylation	0.001199053	less
P2 Unstable	Proteolytic_Cleavage	5.29E-06	less
