# Supplementary material for: Mapping the stabilome: a novel computational method for classifying metabolic protein stability
Source: BMC Syst Biol. 2012 Jun 8;6:60. doi: 10.1186/1752-0509-6-60 (PMC3439251; doi:10.1186/1752-0509-6-60)
Supplement: Additional file 6: — Data Set 4. We trained the BN+SVM model on the both the full data set (Additional file 6: Data Set 6) and the trimmed data set (Additional file 5: Data Set 7), and used these two models to generate stability scores for all proteins in HPRD. Additional file 6: Data Set 4 contains these two sets of scores (P1 and P2). [file 1752-0509-6-60-S6.txt]

hprd_id	P1_score	P2_score
19135_1	0.0916120683892	1.0
18959_1	0.565921559428	0.29447031062
13246_1	0.687010550598	0.220173588072
07269_2	0.773748875269	0.617850983891
11910_1	0.656673409439	0.493745280704
13997_2	0.742622444967	0.445343312585
13997_1	0.714421101242	0.292805576988
07680_1	0.0440402048102	0.172058201891
04030_1	0.832337709064	0.744474110081
04244_1	0.0386088767137	1.0
18204_1	0.700268222274	0.499363121392
00836_1	0.126420670448	0.567935649947
00836_2	0.124586175928	0.545194974133
19633_1	0.757976852879	0.370980398838
09387_1	0.198076508006	1.0
09387_2	0.169646757798	1.0
18980_1	0.758242248402	0.386699523276
14313_1	0.0414808349379	1.0
09603_1	0.782714573652	0.51956383752
11752_1	0.190647817674	0.295112012955
01251_1	0.680741428011	0.209124846581
16084_1	0.524171859737	0.308156681834
16084_2	0.592669888525	0.29894799413
15343_1	0.0523452346851	1.0
02776_1	0.178237024923	0.336016577973
02776_2	0.198760891748	0.401903657452
02776_3	0.178237024923	0.336016577973
04733_1	0.784014745762	0.640396000036
06174_1	0.723042734655	0.336220182828
06414_2	0.831295871477	0.711242790437
06414_1	0.832403296306	0.714192825617
19577_1	0.597077645688	0.468187068245
14462_1	0.135974458557	0.492901023106
07885_1	0.0580537178301	0.347650564902
03460_1	0.0323465089935	1.0
00305_1	0.707143248192	0.252065919572
00305_2	0.685547163162	0.264144422247
17088_1	0.207929926569	0.562004667576
13481_1	0.741101927414	0.457551541442
17971_2	0.0740731830159	0.0137560277148
10698_1	0.836913657853	0.56744251356
16290_4	0.0641929178262	0.385097408431
16290_1	0.0577186689728	0.383017557344
16290_2	0.0577186689728	0.383017557344
16290_3	0.0577186689728	0.383017557344
18909_1	0.0382955177345	0.224644531982
06909_1	0.727101119339	0.408217210414
11595_1	0.846219403425	0.696278006071
12893_1	0.679488889934	0.413745902688
09124_8	0.747474422432	0.419346439206
09124_2	0.747474422432	0.419346439206
09124_3	0.737593282256	0.368175258251
09124_1	0.73059237192	0.392237195026
09124_6	0.747474422432	0.419346439206
09124_7	0.747474422432	0.419346439206
09124_4	0.702919887468	0.336525322794
07571_1	0.592118655214	0.414064089864
04023_3	0.640268566084	0.467389585972
04023_2	0.606311224065	0.303538886552
04023_1	0.664842665261	0.472673922706
04023_7	0.633390879123	0.437090686357
04023_6	0.633390879123	0.437090686357
04023_5	0.633390879123	0.437090686357
04023_4	0.664842665261	0.472673922706
04023_8	0.633390879123	0.437090686357
08906_11	0.0311759557272	0.363242628197
08906_10	0.0311759557272	0.363242628197
10242_1	0.812610352348	0.66628136295
02303_8	0.882061164863	0.858563697387
02303_9	0.883047826223	0.766086464713
02303_1	5.37344635492e-05	0.0261394795141
02303_2	3.96459144315e-05	0.0288885231929
02303_3	0.000130172524497	0.060683042063
02303_4	4.46373132554e-05	0.0315981478133
02303_5	0.000130172524497	0.060683042063
02303_6	0.0159886457172	1.0
02303_7	0.181743037824	0.820252870595
07882_1	0.679584478378	0.413277895288
07882_2	0.684072503982	0.465898710938
03469_1	0.709212104526	0.438618301935
19616_1	0.706026071593	0.541289923319
01993_10	0.05619308989	1.0
01993_11	0.0501931113281	1.0
07938_1	0.682977048103	0.323624926272
04657_1	0.82987008972	0.616031588071
10697_1	0.783682479731	0.470706438228
05576_3	0.117179070951	0.54437754721
05576_2	0.117179070951	0.54437754721
05576_1	0.117179070951	0.54437754721
01213_2	0.646297865671	0.405074791189
01213_1	0.646297865671	0.405074791189
02992_1	0.676604253888	0.0728261321501
02992_2	0.679633139078	0.0773530675158
08610_1	0.76460471419	0.0837762607965
12729_1	0.0335191311868	1.0
14069_1	0.512850449799	0.42411953667
04325_2	0.049366945054	0.352880445658
04325_3	0.0488153155229	0.3355433423
11627_1	0.743706390646	0.53810335682
04325_1	0.0410276535768	0.309757294653
04325_4	0.0636159940964	0.478292140253
00975_2	0.0698546878772	1.0
00975_1	0.0733835649608	1.0
05039_1	0.0611376156521	1.0
00030_1	0.251397978668	1.0
18076_1	0.0162733759593	0.450193788724
10194_1	0.192113497131	0.601091880024
16552_1	0.0439834092378	0.214728350001
17164_1	0.280255146905	0.233944170239
03229_1	0.711202906874	0.632554751127
05861_1	0.103591206773	0.426037387794
16123_1	0.106373703107	1.0
08344_2	0.536591863945	0.0073980074404
11174_1	0.843798903965	0.777922653116
11174_2	0.840735678484	0.743238453042
11174_3	0.838336599487	0.7364337731
02099_1	0.0337132323936	0.393321443633
03967_3	0.624699676524	0.547490979685
03967_2	0.678533345051	0.585389947387
03967_1	0.673609266485	0.574985504563
08119_1	0.679773845148	0.426435947697
04226_1	0.74008108793	0.594843041943
04226_2	0.639755009029	0.442762769226
04226_3	0.631420173145	0.440008459002
12851_2	0.347739318762	0.128378509026
12851_1	0.430269059473	0.251939460107
07129_1	0.748896285136	0.354476475127
19196_1	0.596889934593	0.263169374586
19671_1	0.755332345263	0.491520430573
06583_1	0.74674123949	0.565618207832
15895_1	0.190212277601	0.30846010084
12720_1	0.849470992488	0.376380872896
14062_1	0.686242125856	0.432217281354
05356_2	0.364204226143	0.397542115391
05356_1	0.364204226143	0.397542115391
14967_1	0.0276574673136	1.0
00427_1	0.72582514845	0.675874239845
04454_1	0.733460907995	0.654218089243
05866_1	0.838289475691	0.681049236336
05866_2	0.838289475691	0.681049236336
17487_1	0.573119500636	0.251548353239
17531_2	0.741116472044	0.668662551417
17531_1	0.768208838091	0.682035284025
09057_1	0.777362426589	0.49796812896
09057_3	0.779189784826	0.479140884435
09057_2	0.777318625577	0.508680990845
09312_3	0.177840649888	1.0
13012_1	0.626744703673	0.456369012447
03034_2	0.6200918773	0.461341666192
16239_2	0.206097418482	0.53525400316
16239_1	0.257465509305	1.0
03034_1	0.57513965822	0.462158595756
02939_1	0.0988877901316	1.0
09312_1	0.177840649888	1.0
03604_1	0.109259658974	1.0
09312_4	0.177840649888	1.0
10828_1	0.646721698764	0.859682404732
02137_1	0.342600199864	0.857106452243
04098_1	0.139638025175	1.0
03590_1	0.383290508348	0.745554456428
12297_1	0.615020218585	0.296902305558
18804_1	0.532770103494	0.346153407738
09182_2	0.846953878056	0.646391339198
09182_1	0.842704381187	0.558740083132
07434_1	0.103863752881	0.134910567771
08579_1	0.649446699274	0.531198035013
09901_1	0.859179589273	0.722849440762
05748_1	0.747059504189	0.618791490744
16230_1	0.709578539768	0.348727230637
16510_1	0.722991604396	0.641355203269
03885_1	0.611484050614	0.220054042475
11970_1	0.71875635953	0.474495480004
15470_1	0.726161788887	0.546024084038
14345_1	0.64231089424	0.54507864957
02375_1	0.113465082484	0.628689855367
09434_1	0.842081690267	0.314236358941
08330_1	0.081160515935	0.295452589993
08330_2	0.0904867528535	0.347107131086
19049_1	0.287433271526	0.513033549884
00168_1	0.843582755869	0.721881547503
13257_1	0.561735098097	0.25628704771
18685_1	0.106769672717	0.37281229206
03214_1	0.243923769987	0.761960765244
07049_1	0.786223406564	0.537276003447
00583_1	0.743351915355	0.609031541045
14242_1	0.57707621285	0.36363630912
07825_1	0.0242913743646	0.179000025552
02196_1	0.685545067763	0.633169724531
02196_2	0.685545067763	0.633169724531
04840_2	0.616360826117	0.514590864583
04840_3	0.564316395376	0.49683246229
04840_1	0.581037934946	0.490164419971
09908_1	0.817933937181	0.710339349926
06608_1	0.000112875221131	5.34067613119e-06
09330_2	0.662831480508	0.617504300127
09330_1	0.662831480508	0.617504300127
15954_1	0.738486210277	0.503310950384
12942_2	0.0251884807571	0.606715709233
12942_1	0.0322759129806	0.434829690352
11296_1	0.327961552919	6.87674041563e-06
14752_1	0.0989814516427	1.0
02575_1	0.0612651224762	0.244763399641
17711_1	0.0365155952042	0.297484238688
01793_2	0.840058282703	0.700348863087
01793_1	0.849786951997	0.718083454598
04385_1	0.72344183717	0.690212589437
01534_1	0.867409948096	0.752045883747
14615_2	0.554720784179	0.387444239968
10445_1	0.780569862907	0.0593604633382
05706_1	0.775483096111	0.619122438812
05706_2	0.610898994179	0.439458230971
00588_1	0.65985058474	0.528315063735
04847_1	0.788726528723	0.421195278236
04847_2	0.784628187207	0.473416303845
10056_1	0.2097196523	0.402966350986
17237_1	0.64154990975	0.509650535533
02682_1	0.759534283659	0.465167738107
08900_1	0.6944915543	0.253973430792
03939_1	0.0443455879803	0.421226017856
05250_1	0.844501448684	0.711439101588
04193_2	0.857059222796	0.722728298001
04193_1	0.85521874462	0.687993150525
06254_1	0.781151982902	0.516917253386
18071_2	0.11388650789	0.627925523388
14596_1	0.634081112166	0.394275680272
17718_1	0.0235767038972	0.186168367047
14801_1	0.474753059847	0.323474398024
13054_1	0.173463223101	0.748042293372
01860_1	0.210457524065	1.0
16339_1	0.0177095045128	0.15537473483
09139_1	0.885372646509	0.855231678278
09139_2	0.877693477763	0.860191897085
11460_1	0.684925050008	0.342062509274
03175_1	0.585343884891	0.453543749994
01163_1	0.688185342214	0.0486143795409
19016_1	0.723092095996	0.302967329553
06646_1	0.794243375701	0.531185800494
13868_1	0.844585077492	0.712841918946
13868_2	0.8389396667	0.717104698815
11356_1	0.255255322466	0.637081448583
07382_2	0.62570896148	0.374920746244
14612_1	0.520248881205	0.513039855335
14612_2	0.630507830991	0.593601221967
07382_1	0.62570896148	0.374920746244
02234_2	0.793909224577	0.48418105044
02234_1	0.799903289135	0.536952584971
10719_2	0.688572767113	0.554027729145
10719_3	0.663868874996	0.473416252326
10719_1	0.677971070143	0.486035975803
16976_1	0.661159449484	0.429828999689
08479_1	0.805571865373	0.749576736845
01326_2	0.838416863441	0.66538672412
01326_3	0.838416863441	0.66538672412
01326_1	0.838416863441	0.66538672412
04969_1	0.648516900529	0.419505648969
04969_2	0.648516900529	0.419505648969
00968_1	0.0952576643394	1.0
19547_1	0.4928779052	0.409025881781
12635_2	0.744800519468	0.688690602676
12635_1	0.744800519468	0.688690602676
09828_2	0.89609339499	0.777200562693
09828_1	0.831470811416	0.862357486252
08426_1	0.851588700229	0.658183462638
06394_4	0.917316413882	0.156045183288
06394_5	0.916497941112	0.120403083736
01477_1	0.810953213728	0.686731342582
06394_1	0.916245320547	0.118682745687
06394_2	0.918080831531	0.267635282078
06394_3	0.878271774397	0.760201478087
13194_1	0.671842248098	0.278931869367
13194_2	0.668597844333	0.271929128756
13194_3	0.671842248098	0.278931869367
15036_1	0.035017815216	0.254961506488
17084_1	0.744531278394	0.477053069067
04207_1	0.776786584963	0.641758285586
04500_2	0.700399016248	0.563835554889
04500_1	0.693345247809	0.554987160702
05795_1	0.180694948	0.708997768468
05623_1	0.722507547028	0.553122266442
09495_2	0.0421180437334	0.281429605747
09495_1	0.0421180437334	0.281429605747
17682_1	0.028218898944	0.168934038241
09376_1	0.172785457867	0.363794313382
10759_1	0.0591195533827	1.0
18035_1	0.666776067789	0.546572713989
02862_1	0.0961098228282	0.460063436271
10279_1	0.847665067121	0.72161133872
11040_1	0.84428975852	0.680089966609
10279_2	0.845252661625	0.72127154681
14976_1	0.0121346856689	1.0
14523_1	0.606970630511	0.318781888427
16764_1	0.646066289323	0.658780278681
04261_5	0.546952757542	0.381829850199
16424_1	0.112776024526	0.522594871203
04261_4	0.528472565992	0.391738212211
14499_1	0.77845521219	0.657403254342
04929_1	0.154328350487	0.34681706452
09617_2	0.326764556461	0.686702973279
09617_1	0.326764556461	0.686702973279
06890_1	0.606107828929	0.502494033767
01121_2	0.0477934555702	1.0
01121_1	0.048955400341	1.0
13029_1	0.0723875290783	1.0
19025_1	0.718919814674	0.516105604261
16412_1	0.610909147958	0.478429860387
17334_1	0.686046874799	0.503461531691
04138_1	0.627822954212	0.531494018937
18905_10	0.566432460206	0.416884189964
13906_1	0.277176269143	0.644345786844
19293_1	0.540037165376	0.416767347181
06763_1	0.8979530712	0.865697698723
16412_2	0.600713716117	0.459399454948
03835_2	0.57681792219	0.00163808339062
03835_1	0.57681792219	0.00163808339062
03108_2	0.844283573352	0.714733762423
03108_1	0.841997145127	0.712750338737
10915_1	0.81962887754	0.589565709952
02249_1	0.62406731526	0.543624236888
12101_1	0.540405589626	0.236828290015
11426_1	0.814386103355	0.637380222311
15624_1	0.0618892997535	0.469515572716
15564_1	0.731744253808	0.450314848213
00372_2	0.400630525831	0.009166914171
03186_1	0.050629221989	1.0
03186_2	0.050629221989	1.0
00372_1	0.400630525831	0.009166914171
05403_2	0.577815939122	0.583260572965
05403_3	0.542367872691	0.491754939829
18471_1	0.637962498432	0.375005403185
05403_1	0.519923950496	0.475212524715
05403_4	0.64080779604	0.596207383339
05696_2	0.0652034204415	1.0
05696_3	0.0652034204415	1.0
05696_1	0.10476544213	0.487894644272
08444_2	0.770521525713	0.688044548081
05696_4	0.0846584939072	0.388389343607
03416_1	0.168817683746	0.25518211347
04137_1	0.599807085613	0.441827250638
02943_1	0.618870630219	0.363566704087
02972_3	0.824327045795	0.657519095395
18670_1	0.653790368464	0.474755934996
02489_1	0.857801532351	0.732967436246
02489_3	0.859828004139	0.736172739263
02489_2	0.860791627389	0.744984715273
04546_5	0.854962900981	0.720167874828
04546_4	0.855171647202	0.718656603179
12388_1	0.557890983149	0.719041296491
04546_1	0.856947575621	0.71924882174
04546_3	0.851225416688	0.701318386845
04546_2	0.852572694183	0.717700486189
18238_1	0.766937035505	0.590490633475
09548_1	0.0879936511844	0.511367370844
09548_2	0.0879936511844	0.511367370844
14441_1	0.603965031757	0.361086896655
17113_1	0.688086618721	0.486081605148
04828_10	0.655304283398	0.457954645555
02209_2	0.629117946697	0.42851736132
02209_1	0.624575786805	0.404390175247
05404_1	8.29354545372e-05	1.52121925854e-05
06094_2	0.711317511968	0.413243239559
06094_1	0.659757473104	0.312801393392
06543_1	0.676230537058	0.381021130458
14090_1	0.685069576613	0.58009398062
14090_2	0.685069576613	0.58009398062
06797_3	0.733440268725	0.569788199346
06797_2	0.667470121612	0.499562292042
06797_1	0.733440268725	0.569788199346
05062_1	0.628665911586	0.433081717369
00009_1	0.0527654084479	1.0
02109_1	0.657338770938	0.508444417743
04994_2	0.230935771247	0.369627957172
04994_3	0.357163025038	0.653798664771
04994_4	0.346513377043	0.652399588258
12143_1	0.0991502904744	0.404414872597
10084_1	0.696726538305	0.505602696442
02480_1	0.685490544676	0.241667724843
12023_1	0.821114838224	0.587441275831
12023_2	0.671800013426	0.463160040104
03873_1	0.648004005883	0.182926812552
04263_1	0.171231416422	0.37605631856
11502_1	0.438629709256	0.207578431734
03299_1	0.0717582589752	1.0
13100_1	0.671612016865	0.488630580801
14296_1	0.423226532155	0.353662143452
14296_2	0.575248039326	0.521876295192
15131_1	0.699435317572	0.499004822561
15131_2	0.340450391936	1.0
07172_1	0.117860352066	1.0
06591_1	0.737121018999	0.558367295665
19648_1	0.747037728708	0.504178262848
06544_1	0.635804187827	0.220612254078
10579_1	0.900525558664	0.518226031474
08740_3	0.892622128553	0.81655932613
08740_2	0.88626033865	0.780608883866
05927_1	0.780764945788	0.628531872206
05927_3	0.77335999513	0.562441763294
05927_2	0.804638829625	0.639040300703
06986_3	0.10162342824	0.449769989073
05927_4	0.585896045757	0.362288213306
06986_1	0.104195407463	0.481221689464
03061_1	0.13826060078	1.0
12499_1	0.829411500211	0.766579512446
18658_1	0.492328651958	0.32348407252
10857_1	0.83460431343	0.663518502618
17356_1	0.0544622039368	1.0
14770_6	0.210430473595	0.337047593512
14019_1	0.735916722839	0.531263182833
00049_2	0.728895578492	0.648218556047
00049_1	0.776625746517	0.680381762074
02327_2	0.828671927265	0.83000325496
02327_1	0.889407070407	0.857703546458
02102_1	0.142782116209	0.22530990412
12000_1	0.0669797619133	1.0
12028_1	0.829504027184	0.101445183876
10242_2	0.812610352348	0.66628136295
05324_1	0.0182082465148	0.324836956341
15246_1	0.609197333001	0.496176565764
16266_1	0.0818725610271	0.316069875971
05981_1	0.153727249622	0.645131600554
13517_1	0.826441826645	0.641961287475
17564_1	0.631956412151	0.457766140421
04231_1	0.835253793998	0.764228823852
18671_1	0.551361081329	0.261347025609
06067_1	0.629695317514	0.504564316136
06111_1	0.669672359556	0.531572670042
06067_2	0.555878365372	0.39582352215
07219_1	0.696096643017	0.242388607546
10364_1	0.716294937057	0.601036150868
02816_1	0.0546196622853	0.399723299173
17474_1	0.600580063219	0.362326993326
17163_1	0.720483710177	0.589722055788
08402_1	0.058444148942	1.0
06457_1	0.641141675264	0.374725761053
18144_1	0.821153418352	0.660735594923
02320_1	0.203663730735	1.0
15487_1	0.0551750539526	0.347222639777
05020_5	0.791957443225	0.601818274089
05020_4	0.791957443225	0.601818274089
05020_3	0.791957443225	0.601818274089
05020_2	0.784820177705	0.576085354145
05020_1	0.791957443225	0.601818274089
13628_1	0.859620046784	0.722893773006
12990_1	0.604871027839	0.255869694258
01337_1	0.728256495231	0.51252253113
01337_2	0.703894804814	0.494343932101
05593_1	0.871660273983	0.731507068918
05593_2	0.871660273983	0.731507068918
05593_3	0.871660273983	0.731507068918
05593_4	0.8707338667	0.733360633118
18936_1	0.267635783169	1.0
14764_1	0.669578611089	0.393497600885
17832_1	0.848210395289	0.853083496166
06075_3	0.663915042003	0.474453119097
00534_1	0.88784000666	0.858067201605
00711_1	0.225229845604	1.0
15193_1	0.574467721956	0.35082999687
16678_2	0.577812709094	0.312487109072
16678_1	0.54139582908	0.259937624741
10127_1	0.241974259598	0.564159855678
04815_1	0.608708742458	0.341990503421
19012_1	0.698215174312	0.650323207629
07210_1	0.706531888165	0.532729505221
18481_1	0.103444203038	1.0
02417_1	0.619502362304	0.434495182195
07130_1	0.729774654976	0.603053395298
08832_1	0.330200795152	0.740286948253
08832_3	0.334175832988	0.721043960478
08832_2	0.336976775738	0.722568021609
01768_1	0.0406288685179	0.409079601396
01768_2	0.0449289009231	0.426113992279
15960_2	0.669759126028	0.482361954198
15960_1	0.669759126028	0.482361954198
11632_1	0.709372147772	0.463187175847
05842_1	0.0666804268603	0.621399538074
04284_1	0.722752890491	0.46667825274
04725_1	0.677501656674	0.48708942342
10544_1	0.910224122036	0.869235923092
12830_1	0.182439141068	0.454532651593
12830_2	0.182439141068	0.454532651593
08138_1	0.579215022572	0.303111349613
06222_2	0.528598581882	0.274775349334
06222_1	0.528598581882	0.274775349334
00533_1	0.64949501104	0.404677486244
00533_2	0.64644659279	0.448691353322
14230_1	0.850863871431	0.66303691576
17970_1	0.683606746748	0.523840417728
15738_1	0.64784462468	0.323725087887
09794_1	0.797021168153	0.54652767235
18116_1	0.639714004626	0.480186740472
03384_1	0.624349749896	0.332221840259
19626_1	0.0131988837042	0.295571930085
05205_1	0.422544058892	0.856958233213
11225_1	0.912678140419	0.801437199792
01543_2	0.748651286999	0.701789189269
01543_1	0.751116988591	0.694442443225
11225_2	0.90487245007	0.858510541675
01763_1	0.00351844239097	1.0
08105_1	0.667227793002	0.407488948091
06182_1	0.851348867165	0.714367661365
12444_1	0.775808371279	0.456865561817
12444_2	0.766379124989	0.45835354208
00749_1	0.0598279869179	1.0
00817_1	0.626363477234	0.370193090194
00200_4	0.0311892866575	1.0
08939_1	0.342010407333	0.636456047994
03900_1	0.472489559981	0.0998830835852
00200_1	0.0196934116398	1.0
00200_2	0.0299434035302	1.0
00200_3	0.0299308031555	1.0
11896_1	0.748318531506	0.62738526362
11896_3	0.736902800355	0.622320617582
11896_2	0.736902800355	0.622320617582
11896_4	0.736902800355	0.622320617582
16636_1	0.192524955161	0.715113987535
16636_2	0.199435519492	0.717122545442
16636_3	0.193298779235	0.675626564623
17977_1	0.257690193755	0.523438548515
09414_2	0.053418921513	0.302975719806
09414_3	0.0680277104945	0.265530557098
09414_1	0.0493789968888	0.261505013792
14643_1	0.528312151004	0.348243531564
01274_1	0.692688278616	0.519447540934
01608_2	0.703924929374	0.426787198983
01608_1	0.703924929374	0.426787198983
16010_7	0.548266899814	0.162916990144
10809_1	0.860878286327	0.657453526294
13309_1	0.742823556856	0.523209887975
16180_1	0.891869501233	0.68397622287
16180_2	0.891538757339	0.696960857082
18741_1	0.530580745462	0.2310771653
17243_1	0.785368849851	0.713095095001
01937_1	0.574629977952	0.260386952515
15364_1	0.508005333029	0.28085970876
03746_1	0.720683622198	0.705736299269
16173_2	0.357081500898	0.516244648336
13833_1	0.775459862833	0.576625173937
16173_1	0.357081500898	0.516244648336
06346_1	0.799219574497	0.614183611387
15906_1	0.903411183804	0.793620847297
07359_1	0.0975402841635	0.458940448473
00371_4	0.00256664920147	1.0
05046_1	0.20114337509	1.0
10045_1	0.658038367966	0.447588439525
12093_1	0.77240811057	0.629380581657
06001_3	0.887832850046	0.849394359668
06001_2	0.897649710096	0.85734107955
02555_3	0.745052868622	0.634930514736
02555_2	0.252592467552	1.0
02555_1	0.745052868622	0.634930514736
15411_1	0.704138183604	0.619658095172
02555_4	0.745052868622	0.634930514736
15776_1	0.671845913241	0.490877614198
16984_1	0.620331026381	0.366648584995
11304_1	0.761374708636	0.541912352893
12959_1	0.759344777771	0.350959833305
01601_1	0.725449790118	0.573652869311
07556_3	0.781436389014	0.455774098655
07556_2	0.781436389014	0.455774098655
07556_1	0.781436389014	0.455774098655
09533_1	0.813964127045	0.622925857607
02838_1	0.383113344532	0.633820336777
13349_1	0.45931979978	0.347445297798
05658_1	0.0917422935175	1.0
15833_1	0.7036580365	0.467701084048
17787_1	0.0200656514638	0.131146563983
11995_2	0.135656361643	0.459688945119
11995_1	0.133448468655	0.457573460147
12216_2	0.0188323396602	0.103730180685
08143_1	0.556082014393	0.28124209855
12216_1	0.0207264093575	0.139758762573
04670_1	0.227659476606	0.477322237105
00115_5	0.0505999303911	1.0
00115_4	0.0999461491211	1.0
00115_1	0.182936271054	1.0
00115_3	0.132199466644	1.0
00115_2	0.182639711267	1.0
18463_1	0.762192630998	0.553167140952
10760_1	0.10148476903	0.330003954012
18791_1	0.655924664666	0.550205191851
05294_1	0.727955910194	0.505079017315
05294_2	0.703708157007	0.486483919035
03655_4	0.841055928849	0.724024625789
03655_3	0.836583922397	0.710379241581
03655_2	0.836583922397	0.710379241581
03655_1	0.836583922397	0.710379241581
00918_1	0.857832253169	0.756526416019
00918_2	0.856230129332	0.769028530197
05080_1	0.83420201219	0.649715754626
00320_1	0.147279705056	0.541834054497
16573_1	0.163166064633	0.226155642861
06718_1	0.0406826120557	0.321637258806
13871_2	0.82898766108	0.271623232432
13871_3	0.835907814866	0.334491631789
13871_1	0.555136022383	0.385711898295
07182_1	0.246833520309	0.723871306417
10962_1	0.595306103055	0.405332997
18783_2	0.490750806349	0.15359189087
18783_1	0.494320746669	0.156555644072
02661_4	0.0698696887911	1.0
18029_1	0.426617960786	0.714611234338
02661_1	0.057921951338	1.0
02661_3	0.0737395350331	1.0
02661_2	0.057921951338	1.0
14573_1	0.475822030081	0.227877077719
03946_1	0.363354513149	0.768556956868
03946_2	0.218773379618	0.563214153527
07784_1	0.622312457014	0.340457791915
02270_1	0.640071520011	0.388228582731
04050_1	0.863127992196	0.811451118686
04050_2	0.856386384601	0.785409484068
14224_1	0.0438513166471	0.453298314586
01897_1	0.061898164437	0.319740152683
01897_3	0.0735624851898	0.370973391952
01897_2	0.061898164437	0.319740152683
01897_4	0.0659552149525	0.326729386043
10262_1	0.854129539908	0.55695008201
10262_3	0.865429476542	0.645330148323
10262_2	0.854129539908	0.55695008201
18436_1	0.100751169708	1.0
00329_1	0.0608696503856	0.458959997423
11092_1	0.824723748755	0.529750042471
10038_2	0.732200160408	0.599848334203
10038_1	0.732200160408	0.599848334203
11379_1	0.0191240234626	0.0648522652738
19240_1	0.732104469175	0.512999814851
02906_3	0.216148427688	0.398151434588
02906_2	0.264795561072	0.431865346007
02906_1	0.277294566376	0.415458926665
15940_1	0.587845448446	0.399758630305
05473_1	0.0660387407565	1.0
13708_1	0.681093283272	0.516806125367
13422_1	0.58732765106	0.32864551528
09743_1	0.0284257598787	1.0
18679_1	0.792728532117	0.562043252554
16353_1	0.643438550924	0.412367510112
04059_1	0.822170628099	0.717455019985
08368_1	0.0927062960887	0.529417377407
05607_1	0.835355908777	0.655766141836
05607_2	0.83539260766	0.656224087458
05607_3	0.835336681233	0.645910201149
16587_1	0.757513842469	0.241841143587
06332_1	0.349761031077	0.629667129644
08274_1	0.525265478724	0.334181227477
19528_1	0.850927877744	0.621396640933
18821_1	0.656271416871	0.473915235771
02623_3	0.627831301161	0.44436161847
02623_2	0.68916554306	0.479854821008
02623_1	0.695171063562	0.505175051348
04941_1	0.105196858342	0.54516215158
09924_1	0.779618891132	0.603591165653
11579_1	0.0340959807969	0.254644757988
18310_1	0.746711613231	0.67121040776
17616_1	0.701601452389	0.590487493385
02783_1	0.710279771629	0.466817647763
02783_2	0.703728582654	0.492280658319
05155_1	0.828614825589	0.648852133795
06533_3	0.707492190496	0.541108796616
06533_2	0.707492190496	0.541108796616
06533_1	0.707492190496	0.541108796616
11339_1	0.534118326518	0.348455979204
07491_1	0.893293921356	0.846487716167
02170_1	0.810210917906	0.812483482152
19577_3	0.58348187718	0.430992190191
19577_2	0.588719782288	0.497585396114
16381_1	0.206646127652	0.579929213035
15164_3	0.13586010459	0.250233417296
15164_2	0.195127813044	0.366872641702
15164_1	0.117687754617	0.128404335445
16354_2	0.705612370046	0.199102422444
13584_1	0.119756407597	1.0
06747_1	0.862959080215	0.866187713353
13139_3	0.0504207153548	0.357409763582
13139_2	0.0476363048493	0.334515177873
13139_1	0.0519119984256	0.285349783565
02581_1	0.0803093815675	1.0
02581_2	0.0570942008826	1.0
09874_1	0.744480477115	0.430855098423
04946_1	0.644511471201	0.551378302679
04946_3	0.632514742235	0.526144334296
04946_2	0.639934926603	0.54995517153
09874_2	0.681122731358	0.335159004833
09923_1	0.844124495923	0.810414500442
11570_1	0.0193595521866	0.319238512121
02788_1	0.864947999039	0.870410014562
06815_2	0.368298669685	0.617341582741
06815_1	0.393039874546	0.608356138988
12798_1	0.540296389828	0.346794819192
12798_3	0.54070241393	0.369322433519
12798_2	0.539026908396	0.352479069826
18761_1	0.531247472976	0.221254271163
08736_1	0.701177845859	0.53674025214
01077_1	0.0665192409478	1.0
05884_1	0.0439008662132	0.2029625619
05884_2	0.0439008662132	0.2029625619
07751_1	0.220267168049	0.417725356632
16857_1	0.0353755376789	0.240980834286
16701_1	0.786145191544	0.630649417946
10331_1	0.744503187786	0.380014558784
15219_1	0.557250083933	0.250877901096
15219_2	0.622586063382	0.30919384064
04404_1	0.891885557928	0.839029871139
04274_4	0.659067968644	0.263328356038
04274_1	0.642782400506	0.243085241513
04274_3	0.659067968644	0.263328356038
04274_2	0.659067968644	0.263328356038
01904_1	0.703538511563	0.747166535001
01904_2	0.711495386865	0.755676749289
13179_1	0.0598026482811	0.386341649283
18932_1	0.640364725216	0.340960470827
18199_1	0.22333290564	0.563125782761
18199_2	0.193335238621	0.547788989048
18199_3	0.201721075546	0.557603078415
01380_1	0.287508449218	1.0
16214_1	0.811627544655	0.690616783646
07246_2	0.648389015761	0.434955971608
07246_1	0.648389015761	0.434955971608
15290_1	0.637603986492	0.432164781229
12531_1	0.839661901421	0.679117379781
12531_2	0.838647258171	0.669512767451
10216_1	0.820482512026	0.625623849304
10216_2	0.820690084817	0.628398358161
10216_3	0.820928051278	0.631399148102
00636_2	0.332132362494	0.857707428113
00636_1	0.360454721629	0.854310320297
00392_4	0.359661091928	0.845378509858
05524_1	0.75734749511	0.807414640632
00392_1	0.359661091928	0.845378509858
00392_2	0.359661091928	0.845378509858
00392_3	0.359661091928	0.845378509858
03687_1	0.288954236321	0.508414520191
06144_1	0.0659651777159	0.476252551978
17341_1	0.68261090222	0.318694148608
09749_3	0.0855523825946	0.362235102119
09749_2	0.0766028129847	0.364680629319
09749_1	0.0638221388629	1.0
01845_4	0.825019183342	0.710804548733
07756_2	0.781303929484	0.575763515752
01845_1	0.831863158999	0.707001823733
01845_2	0.831863158999	0.707001823733
01845_3	0.825019183342	0.710804548733
15197_1	0.651781748385	0.469756399889
15641_1	0.83777759712	0.260348037444
11966_1	0.189632856389	0.311125931994
11966_2	0.201949513005	0.327615437845
10700_1	0.653523105865	0.431834577605
10700_2	0.615893209268	0.403986889024
08447_1	0.826632246742	0.720511087765
00255_9	0.673225608819	0.522359314717
01387_1	0.861094081056	0.845695898727
01387_2	0.845992719338	0.836421171451
19146_1	0.695229412701	0.505524872355
06588_1	0.888464413738	0.864308210884
12922_1	0.601957368823	0.377916964228
06588_3	0.887553607333	0.864438918604
06588_2	0.888851793385	0.864599944902
12207_1	0.858456651083	0.400472586044
12207_2	0.863357438269	0.390483589504
00214_6	0.107365485988	0.482919540461
18222_1	0.0480434242634	1.0
00214_5	0.107365485988	0.482919540461
12865_1	0.141112687098	0.0271245053861
08415_1	0.262863915468	0.617462193104
07658_4	0.7293901724	0.63488577567
07658_2	0.758838965658	0.694778025057
07658_3	0.751145055979	0.673236969734
07658_1	0.771058430397	0.702019142669
17925_1	0.0274786909101	0.165700517725
14000_1	0.746449183324	0.564725224869
11684_4	0.0662388340681	0.286835162108
11684_5	0.0423635979563	1.0
11684_2	0.0485471931233	1.0
11684_3	0.0437944352843	1.0
11684_1	0.0447692246037	1.0
03351_2	0.77747875396	0.632330705487
03351_1	0.779866503179	0.635228861245
07920_1	0.110700487385	0.46139922908
12658_1	0.69682126469	0.581361129359
12658_2	0.702064519786	0.516755162338
12658_3	0.67696296342	0.495069324766
12658_4	0.647283151382	0.509956740444
05168_1	0.0615035857558	0.468552862078
09805_1	0.79642561424	0.548544721513
09805_2	0.79751900216	0.551689957322
16792_1	0.146982968339	0.324649630936
17075_2	0.850854256503	0.665943715605
17075_3	0.758153588464	0.508110321816
17075_1	0.807027363826	0.657617554079
00736_2	0.188259551758	0.438675522175
00736_3	0.181592684785	0.434785065265
00736_1	0.189678039906	0.445800739404
08074_1	0.638280541888	0.37586882261
14830_1	0.63059602519	0.408337749885
15312_1	0.639927243591	0.376511710064
03576_1	0.00928993721479	1.0
02279_1	0.675665881547	0.509173970498
11821_1	0.691973954575	0.6162258808
17466_2	0.0753308700749	0.324188914789
17466_3	0.0753308700749	0.324188914789
17466_1	0.0753308700749	0.324188914789
01427_1	0.189374556926	0.364032930989
18164_1	0.839506835852	0.181744501278
18926_1	0.774368478995	0.283912982298
19363_2	0.747178144122	0.495775904321
19363_1	0.747178144122	0.495775904321
10665_3	0.824633063039	0.708857436105
12433_2	0.472524354718	0.847199976916
12433_1	0.516047141786	0.855709449151
06828_2	0.842392556811	0.720048444366
09660_3	0.783463177921	0.490292550129
06828_1	0.842310924278	0.720054696265
13488_1	0.737181754178	0.542641755282
18494_1	0.317622416875	0.559279334081
01593_1	0.614785174671	0.334043176658
12653_1	0.696190676189	0.585534684325
04798_1	0.834584900613	0.702941238456
16956_1	0.623167005869	0.281261417
01678_2	0.878921996505	0.650677822656
01678_3	0.884129312157	0.356545981585
01678_1	0.843015112996	0.512706715985
01678_6	0.855673961848	0.531508173843
01678_4	0.870737192168	0.491680040032
01678_5	0.892954174881	0.410287312625
13927_2	0.723856570801	0.613907927228
13899_1	0.561210484215	0.206187575379
01631_1	0.382425209313	0.723952992297
13927_1	0.707562199793	0.632231028247
10830_2	0.848075053607	0.65012908054
10830_1	0.860366205026	0.639867397803
00739_1	0.211509693019	0.59010109307
02733_1	0.0115407875268	1.0
04822_1	0.0304631524503	0.313519626182
07616_1	0.183685347503	0.400464338541
06955_1	0.202466069774	0.651756319356
05001_1	0.0780736816105	1.0
10181_1	0.702871873095	0.58721597396
11062_1	0.80295910062	0.355847219425
18260_1	0.125752389461	0.443115455331
12124_1	0.0819719284528	0.385401712553
18591_1	0.891110160377	0.590041026048
15863_2	0.466723391738	0.31244689674
04686_1	0.806654701494	0.742084865398
14630_4	0.105138059307	0.524164386281
09029_1	0.68752768759	0.479043386017
08489_2	0.52343612417	0.279414274766
15428_1	0.479129074031	0.12696866056
10636_1	0.102937317551	0.630750506574
16239_3	0.377777775865	0.716180373677
15016_1	0.022663359916	1.0
14229_1	0.658259399814	0.499885553351
03435_1	0.790214868751	0.771789053387
01638_1	0.0389591695325	0.221720778196
10143_1	0.62699888756	0.369624262799
18379_1	0.714366413931	0.499691331459
11205_1	0.0635134254626	0.433374489187
07873_1	0.72768429087	0.597118272052
17420_1	0.676225842228	0.450662324289
17420_2	0.611117860797	0.389476289915
17420_3	0.497317620538	0.308044306633
17420_4	0.471436308078	0.268759602423
04080_1	0.886753680963	0.859501511045
02007_1	0.847133293433	0.774866377564
15099_1	0.504845205201	0.648650715085
14466_1	0.0658264943249	1.0
04689_1	0.4568783612	0.165147995978
14986_1	0.0230931258216	0.189289187751
05730_1	0.836953874909	0.731141461473
11948_1	0.740360438175	0.492496126525
05077_3	0.863557222772	0.772537774998
05077_2	0.863557222772	0.772537774998
05077_1	0.866779422765	0.772233106121
19680_1	0.318438020276	0.385115328279
17189_2	0.765887127096	0.582158747164
16508_1	0.473300916572	0.274215113711
05077_4	0.866779422765	0.772233106121
00499_1	0.199898148442	0.394657533254
17993_1	0.70468374166	0.447620946358
01105_1	0.873192048993	0.847797139362
13617_1	0.732385626812	0.590998379433
01268_1	0.894094685144	0.809621249897
04360_1	0.894143860101	0.794891311902
09622_1	0.0457854098239	0.659553446426
01268_2	0.897744557022	0.83073200885
13245_1	0.513900009371	0.288968418332
18045_1	0.114153493508	0.361488390401
02771_1	0.898882321425	0.86378154094
03083_1	0.0814111008687	1.0
03083_2	0.0813470155295	1.0
16144_1	0.549376010145	0.397738849326
15594_1	0.498180292093	0.10619683107
06670_2	0.0188173518749	0.135675409158
06670_1	0.0188173518749	0.135675409158
13992_1	0.743782792975	0.070772572748
07685_1	0.78053424139	0.511928596333
13470_1	0.550318626321	0.37717387982
07153_1	0.737605863413	0.496405204126
19687_1	0.185978659387	1.0
05188_1	0.802250622026	0.48643762122
05188_2	0.767846512016	0.390715477257
05188_3	0.78211885047	0.429734005803
11751_1	0.0401674207249	1.0
11495_1	0.798982424156	0.644698789829
10876_1	0.0817184640429	1.0
14674_1	0.64458312982	0.391340366379
03990_1	0.27417684824	0.691602631413
14314_2	0.558208087501	0.308496690516
14314_1	0.607384233544	0.329955530373
15951_2	0.748144424728	0.625560275873
01182_1	0.725873102333	0.527744802423
17160_1	0.803508079244	0.454306207608
17160_2	0.797847101102	0.439411150789
12005_1	0.778241101681	0.430934241914
04026_4	0.520475807085	0.497887479593
04026_5	0.520475807085	0.497887479593
04026_2	0.520475807085	0.497887479593
04026_3	0.606053786863	0.428854771165
04026_1	0.520475807085	0.497887479593
15983_2	0.263112885227	1.0
15983_3	0.759947587978	0.590472501979
15983_1	0.759947587978	0.590472501979
15983_4	0.741193724	0.694690983341
15804_1	0.439304109764	0.143120819772
15804_2	0.453828352603	0.121973095048
05307_1	0.0525026852237	1.0
02803_2	0.732927861091	0.507062709101
02803_1	0.703097425819	0.453706482225
03733_2	0.717798982327	0.575176428271
03733_3	0.708213465263	0.571149010052
10066_1	0.763856946329	0.315435142889
08541_1	0.0948942752883	0.469216459411
13479_1	0.112131281968	1.0
15795_1	0.616303294258	0.403986420154
05776_1	0.66359466395	0.596422685893
00104_1	0.297100569559	0.743069568047
19424_1	0.043287858217	0.239943313904
16323_1	0.575853438306	0.321867859587
09127_1	0.554190774242	0.334783494855
13741_1	0.673851200901	0.305514848122
07333_2	0.567662301547	0.225033178801
02125_1	0.0893570668888	0.390413633395
17169_1	0.72615190374	0.495597112187
18375_1	0.716499989141	0.51919554014
00970_1	0.249588105365	0.524547608299
16557_1	0.737284220881	0.600141444184
16557_2	0.633001281946	0.494970826773
15062_1	0.0291707514637	0.227052930916
08764_1	0.731972870127	0.342868853606
18851_1	0.119604597578	0.406151132751
11713_1	0.129605613896	0.252857054021
10692_1	0.816470007258	0.655549084157
04493_2	0.612881450212	0.414863497995
04493_1	0.612881450212	0.414863497995
06636_1	0.825334907809	0.656977041852
06636_2	0.825334907809	0.656977041852
16025_1	0.814187397007	0.774607340946
02438_1	0.275944376695	0.563326288608
12330_2	0.81407877501	0.585010582407
12330_1	0.822791216803	0.621224784169
02122_1	0.550468446456	0.319330394441
02122_3	0.638625170039	0.44950280493
02122_2	0.550468446456	0.319330394441
09530_1	0.614205605309	0.458588279583
03223_1	0.0405619918824	0.465225310815
03223_2	0.0405619918824	0.465225310815
03161_1	0.770327478677	0.60998977662
14962_1	0.0301880595568	0.286716074417
04451_1	0.0890603159165	0.56108127693
15266_1	0.179008770364	1.0
00552_1	0.16266286028	1.0
16126_1	0.858660527183	0.688641471925
16126_2	0.857896351606	0.713593920485
08114_1	0.71349002888	0.59278632824
08496_1	0.553977450633	0.392354601275
01835_1	0.371774510573	0.14722904443
09653_6	0.780369885771	0.639103291423
09653_5	0.798097697947	0.673881724672
09653_4	0.786948470756	0.665567831275
15766_1	0.664365728008	0.462446232189
04173_1	0.746010614575	0.541198662327
09653_2	0.785052341817	0.662603487717
09653_1	0.780089664749	0.653000104574
04173_2	0.665599643502	0.447686796084
12727_1	0.127059038848	0.360279494044
16754_1	0.789681934318	0.576361479813
18558_1	0.580214916046	0.309480069161
18287_1	0.0229997834806	0.179307202605
07437_1	0.618565518717	0.385218404696
19557_1	0.564831267449	0.39502479625
13895_2	0.426409441436	0.656913625944
17534_1	0.546536697392	0.277375387018
15269_1	0.616702206281	0.457568335549
09618_1	0.276459469254	0.823807531529
17304_1	0.150710130998	0.190583041257
09052_1	0.720532185025	0.0911370995076
18776_1	0.209155186472	1.0
02931_1	0.852039264535	0.704240561625
02931_2	0.852383751055	0.701113338093
16398_1	0.113586588271	0.55273685733
07234_1	0.703046210328	0.412260451491
07234_2	0.619141425997	0.26858268223
07234_3	0.614831556539	0.341340875364
07234_4	0.74785354266	0.473048228402
09430_1	0.783107242977	0.651409439099
10597_3	0.843978183372	0.70757160702
00644_1	0.15384909081	0.573558537574
00644_2	0.15384909081	0.573558537574
13746_2	0.775496276162	0.496919268796
13746_1	0.775496276162	0.496919268796
19482_1	0.657534422233	0.4242822365
15614_1	0.217660460368	0.413902056997
01917_1	0.523293068149	0.241697667436
01704_1	0.304788616929	0.522026768384
01561_2	0.161071488201	0.324977687495
01561_1	0.162637673384	0.240191040559
06367_1	0.758885158677	0.542953806883
18395_1	0.719608603234	0.480931720355
18348_1	0.722789779727	0.464909988392
08286_1	0.497306061762	0.387167047132
03847_1	0.813588111812	0.748512806584
03847_2	0.785466935802	0.711389506999
09872_2	0.893296754334	0.595413653799
09872_1	0.900442994484	0.691197782449
15880_1	0.554683083286	0.372830119144
02538_1	0.720273117432	0.682935836311
02538_2	0.719879073772	0.686810973326
02538_3	0.699443707299	0.670372770047
19224_1	0.776472865868	0.652968508473
19134_1	0.587307019353	0.43733891494
05254_1	0.0230093620021	0.130574718278
17714_1	0.0429781889109	0.260632562174
07083_1	0.219500100344	0.751062821635
07083_2	0.230069426723	0.775278754971
18682_1	0.230203664526	1.0
17663_1	0.0200228934122	0.148884165002
09308_1	0.894794638551	0.84903985287
12683_1	0.254010037588	1.0
01703_1	0.332835675403	0.580011303391
06360_1	0.0378937854132	1.0
14386_2	0.776314057306	0.504797903052
06360_3	0.0378937854132	1.0
06360_2	0.0352698466426	1.0
14108_1	0.251988405889	0.759598302237
14386_1	0.756965258029	0.479503577356
10395_3	0.724261448474	0.564658007042
08758_1	0.614962594715	0.420316093705
09386_1	0.195268822326	1.0
09386_2	0.15183349233	1.0
11866_1	0.756953097625	0.4647815244
11866_2	0.664515609319	0.408588155412
11866_3	0.756953097625	0.4647815244
11293_2	0.177621080595	0.705165781583
11293_3	0.248029444289	0.707287641143
11293_1	0.248029444289	0.707287641143
02533_1	0.808544732618	0.611933355887
09335_1	0.186574855957	0.425305466949
07772_1	0.826941197203	0.665701586935
16085_1	0.680879563908	0.567703962615
11034_1	0.214682263607	1.0
11034_2	0.215095098028	1.0
02953_1	0.232691115656	0.442422994438
02953_2	0.232691115656	0.442422994438
01539_1	0.820491759411	0.829577209039
06415_1	0.118148094221	1.0
13051_1	0.469288804059	0.0588751037691
13051_2	0.469324016674	0.0629680180411
01250_1	0.800761605364	0.656990050395
06689_2	0.772487255678	0.437007975635
06689_1	0.775648213863	0.427085512321
04382_1	0.874086323988	0.827947850948
10446_1	0.909929351932	0.823499544757
12688_1	0.593154099093	0.442012445885
06086_1	0.052076923307	1.0
03461_1	0.842904154137	0.719338805096
02463_11	0.161510559793	1.0
02463_10	0.161510559793	1.0
02644_1	0.478232923446	0.617840782956
10982_1	0.62811512689	0.489990420786
02238_1	0.609326001225	0.305883522941
12976_1	0.606175627784	0.439486787798
16293_1	0.0636130602772	0.512771787559
14554_1	0.650991722891	0.493168874692
04196_1	0.187637850318	0.323641510283
16916_1	0.601179438774	0.473149235822
07576_1	0.589271459157	0.425466773616
01961_2	0.659719135417	0.419464764147
01961_1	0.659719135417	0.419464764147
18259_1	0.0423835867258	0.39962795913
10243_1	0.0246268304114	1.0
19439_1	0.515587841843	0.393569392106
17475_2	0.0653570082883	1.0
06680_4	0.0224909438743	0.344563851308
06680_5	0.0296503565191	0.383304264748
06680_2	0.0218455542902	0.334450190257
06680_3	0.0216587188409	0.35701024736
06680_1	0.0210328189348	0.346944357516
09545_11	0.534977143326	0.319033496713
09545_10	0.534977143326	0.319033496713
13480_1	0.655101241146	0.31426912214
05980_1	0.0949992355195	0.554248549767
14146_2	0.012718574053	0.374560496203
00278_1	0.765807843515	0.645375211955
00306_1	0.784691677284	0.813678212697
04654_1	0.677319981044	0.496464963712
02231_1	0.0426761024531	1.0
00164_1	0.194757781145	0.34548386383
02991_1	0.515859919693	0.0533073779573
08611_1	0.783221776751	0.642959480331
00031_2	0.295620053449	1.0
00031_1	0.295620053449	1.0
09373_1	0.569873691618	0.444929356865
11626_1	0.785616554255	0.491752619193
05620_1	0.719701198603	0.546519864797
01325_1	0.582550959239	0.849441190772
01325_3	0.58954214448	0.855561027496
01325_2	0.590871886027	0.85397325918
05038_1	0.835770577104	0.694669135572
07939_1	0.133311453096	0.405207682226
11177_1	0.820906767763	0.391357910794
14494_1	0.646964105372	0.463531096447
18335_2	0.636689064025	0.381846523789
18452_1	0.44868999761	0.277444183828
04225_2	0.552381213864	0.43579236145
04225_1	0.565451624766	0.428161096935
16600_1	0.669914760149	0.404850288628
02096_1	0.0673111128219	1.0
02096_3	0.0673111128219	1.0
02096_2	0.0673111128219	1.0
01472_2	0.183643823325	0.525496351093
01472_3	0.163331880028	0.518731492979
07340_1	0.746175387767	0.53531543781
00559_1	0.87304937404	0.851794722874
07340_2	0.785180896552	0.587297638203
19195_1	0.149208866342	1.0
19676_1	0.651621205679	0.324246212159
07128_1	0.218360500806	0.634092422731
09115_14	0.668587256623	0.377824345025
00426_1	0.763959791859	0.531114564337
06760_1	0.862025412275	0.835954626137
17820_1	0.0665135687786	0.390655678296
02590_1	0.0695878595592	1.0
04967_2	0.81286337464	0.393458173808
17820_2	0.0349033112397	0.284281403519
04967_1	0.507298573272	1.0
05400_1	0.727715087259	0.688408373205
11421_1	0.850391429098	0.662806941386
18510_1	0.199841135243	1.0
03189_1	0.0376516006096	0.30439042442
03033_1	0.244719961797	0.710446942457
16238_1	0.70735764976	0.603999712823
15740_1	0.635667190649	0.489286155513
14063_1	0.0743243450817	1.0
17408_1	0.60469732839	0.302315668965
03776_2	0.0743923400736	1.0
03776_1	0.0781335567887	1.0
08578_1	0.802626736129	0.71738498687
08695_1	0.493170382635	0.195424882727
18805_1	0.835159823976	0.062487527132
17486_1	0.681032208027	0.611719909648
12072_1	0.8865758414	0.856326631659
18301_1	0.680040671867	0.662144219902
06540_1	0.663078581802	0.370572282543
05409_1	0.0494221084154	0.650417293455
05409_2	0.0498973333644	0.64916135928
13633_1	0.639581697982	0.482618440434
09900_1	0.854392336421	0.469649464514
17116_1	0.778932185431	0.461596093885
16237_1	0.371119610978	1.0
07502_1	0.0317282155803	0.423237124327
07502_2	0.0301323555158	0.407597349881
16237_2	0.70711207445	0.630550354686
09224_1	0.219156761811	0.835773157925
10643_3	0.641432255272	0.466368748896
09224_3	0.0868253580066	0.727633992518
09224_2	0.174358399883	0.815406912733
09224_4	0.135003499158	0.718828254227
02374_1	0.7058371599	0.410263280977
13780_1	0.629796910451	0.335508367434
13780_2	0.629796910451	0.335508367434
01492_2	0.300797296447	0.833652904142
18070_2	0.455576429486	0.541599520581
05500_1	0.723116691096	0.563180567763
05500_2	0.72418433485	0.545966294951
04132_1	0.170605221914	0.313282642489
05914_1	0.1310241555	1.0
01492_5	0.300797296447	0.833652904142
03213_1	0.703382760117	0.447875317512
15546_1	0.643017153649	0.376980785206
16646_1	0.741873559287	0.535481952704
13254_2	0.618638299143	0.450618665183
13254_1	0.615114855495	0.470140104367
19048_1	0.651093515427	0.43217162982
07343_2	0.563087698846	0.185689505499
02195_1	0.788674313154	0.477301476293
19330_1	0.777398621439	0.483716112621
14794_1	0.850410676744	0.566118541937
14243_1	0.0938110232506	0.368663272751
06549_1	0.507337413208	0.22214478093
18712_1	0.73955207951	0.382330571399
18070_1	0.868426022305	0.771410010841
04318_1	0.73167691599	0.377602358883
07177_1	0.81016299003	0.665763586847
14097_1	0.136502998633	0.593484916357
07269_3	0.751597436709	0.578905218616
02441_1	0.0690903716667	0.478106561946
02441_3	0.0699978433395	0.477865338123
02441_2	0.105116346354	0.432227031727
12945_1	0.747549536109	0.514192659751
10392_2	0.805732584392	0.700967236026
12309_1	0.0675240146769	1.0
04061_2	0.791065233183	0.424047859303
17624_2	0.632724649875	0.332730178442
00484_1	0.0748826312554	0.250132683718
09989_1	0.0887927400245	0.444768279786
07269_4	0.756401917903	0.589772508394
12881_2	0.809366479424	0.694626344833
01794_1	0.751115478118	0.606358372658
06054_1	0.483145813627	0.465487495408
15706_1	0.784280269804	0.467068832384
16163_1	0.0916851328233	1.0
16163_3	0.0916851328233	1.0
16163_2	0.0916851328233	1.0
18148_1	0.773095399058	0.66134154866
17799_1	0.0344486835216	0.296519113362
08159_1	0.715130407522	0.63894678344
09546_1	0.496798136926	0.314922414419
02487_1	0.690987734337	0.453694027785
11987_1	0.598856208573	0.437529119308
14291_1	0.536089153147	0.200105572557
14244_1	0.709701535907	0.50326822816
10573_4	0.369950531293	0.573555571774
08901_3	0.412800522889	0.642093084076
08901_1	0.416853066376	0.646935922388
10573_1	0.347174551515	0.571415754742
08901_4	0.399948812948	0.637760071909
10573_3	0.264206755582	0.501078731077
10051_1	0.847668298299	0.449697620742
16549_1	0.841807741408	0.845851711677
17561_2	0.772908366462	0.372459625373
00715_2	0.340140975962	0.764790998068
00715_1	0.340140975962	0.764790998068
18280_1	0.711345809369	0.383505200632
06294_1	0.659031667071	0.458144571775
12349_4	0.0497351310511	1.0
12349_3	0.0508909751153	1.0
12349_2	0.153907618295	0.439051593382
12349_1	0.0652273353004	1.0
01861_1	0.0479352769587	0.387415437959
15823_1	0.496323536926	0.027836732327
15823_3	0.456210931719	0.0398245123463
15823_2	0.424664544059	0.0433189165816
18147_1	0.341817014608	0.598224449938
18147_2	0.333001039496	0.578435591706
00691_1	0.182107708401	0.665096881041
01162_1	0.705704552669	0.0018644915131
16131_1	0.850923439101	0.646485249905
08906_1	0.0255829218847	0.269462059523
00125_1	0.878681238594	0.699085597705
08906_3	0.0346426632028	0.378894949413
08906_2	0.0362262034598	0.362395971154
08906_5	0.0416979923385	0.398967884164
08906_4	0.0311759557272	0.363242628197
08906_7	0.0371305996293	0.40452915803
08906_6	0.038798976923	0.388422180467
08906_9	0.0311759557272	0.363242628197
07385_4	0.853753338849	0.557117330471
14611_1	0.352818132775	0.680973766789
14767_2	0.54353736692	0.444553385859
07385_1	0.883906618845	0.402335496047
07385_3	0.880838205845	0.506066179212
07385_2	0.884619394947	0.387603982804
18333_1	0.728346231698	0.439303171842
01654_1	0.151484627017	0.288476395908
06114_1	5.06606473974e-05	0.00486634741051
10716_1	0.224906892838	0.389826794856
18071_1	0.11388650789	0.627925523388
03380_1	0.888925229137	0.815282782374
11637_1	0.0624661162247	0.398912162556
11637_2	0.041506045593	0.43323119989
13734_1	0.097559015261	0.336979976128
09829_1	0.0253011423075	1.0
07034_2	0.0623828349427	0.506778388636
00969_1	0.81912736172	0.460656603994
07034_1	0.0623828349427	0.506778388636
09045_4	0.63635546982	0.446707773426
02677_2	0.679296676945	0.52813457727
09045_2	0.63635546982	0.446707773426
09045_3	0.63635546982	0.446707773426
12634_1	0.450599590291	0.32490969016
00406_6	0.0221055685285	1.0
12411_1	0.599898494969	0.319629510363
16970_1	0.51827950592	0.517467845498
15037_1	0.0323484153206	0.19716881624
06221_1	0.628483622676	0.434585865272
06397_1	0.526204386016	0.244540208724
06221_2	0.596009304334	0.387393164875
16277_1	0.569443095707	0.402128085393
04812_1	0.581542015032	0.439263260631
10122_1	0.890780891486	0.825091935235
12982_1	0.676532417579	0.414712713234
05796_1	0.722064870757	0.137232220525
03586_4	0.624824933198	0.495129636462
03586_5	0.624824933198	0.495129636462
03586_6	0.624824933198	0.495129636462
04501_1	0.736114198355	0.513288637185
08370_1	0.182091105856	0.346035357131
03586_2	0.624824933198	0.495129636462
03586_3	0.624824933198	0.495129636462
11268_1	0.778304109618	0.572679027851
16184_1	0.788305321025	0.703509429792
16425_1	0.169806599139	1.0
01546_2	0.697013485729	0.587162180181
09518_1	0.625665590552	0.409347628499
01546_1	0.697013485729	0.587162180181
04379_1	0.821074034115	0.787840088885
14977_1	0.0231809628226	0.181127787116
14522_1	0.662316487162	0.440809403395
04726_1	0.171684626853	0.70788150499
04726_3	0.177091949346	0.710371778995
04726_2	0.176656211143	0.70872919909
12633_1	0.607332900024	0.264497262312
15030_1	0.0273566932582	0.165863425211
06228_1	0.909718761345	0.863844256422
06228_2	0.901915579646	0.86265546498
06228_3	0.909689456473	0.863139598466
06228_4	0.901793253898	0.863429766578
19294_1	0.461702226421	0.183292980695
13028_1	0.110033239945	0.454179483374
02699_1	0.642380857918	0.403461619524
02699_2	0.637938132474	0.396763987863
17684_1	0.0222841580615	0.223046557871
11043_2	0.827592871923	0.709208446077
11043_1	0.466031553665	0.718578258088
05206_1	0.137847073022	1.0
11263_1	0.842223282857	0.718853527625
14682_1	0.638868539886	0.403691458879
13834_1	0.829856730374	0.70465932424
02248_1	0.743625314771	0.593122310414
18332_1	0.753994125654	0.48497640017
12449_1	0.708129060986	0.611135570637
02201_1	0.150526634652	0.000109697300581
15565_1	0.484012266899	0.245010360867
01549_1	0.735709520292	0.602042877848
12100_1	0.189475074958	1.0
09198_1	0.0233521045571	0.356877746672
18470_1	0.0133186596432	1.0
03903_1	0.134940041726	1.0
00207_2	0.204907685487	1.0
00207_1	0.204907685487	1.0
03903_2	0.127963054884	1.0
00814_1	0.20603291159	0.340058292323
01120_1	0.246739648616	0.819215423123
15176_1	0.198210437998	1.0
19114_1	0.756995492349	0.481793197833
11774_2	0.323635858408	0.567785920627
11774_1	0.314192257766	0.584242604735
11308_1	0.625203309887	0.261613140608
01934_1	0.641414135831	0.475379848967
17246_1	0.816604556227	0.665254111559
06308_2	0.0600247697951	1.0
06308_1	0.0600247697951	1.0
14446_1	0.5841776744	0.425939603013
18345_2	0.539122602732	0.446763509087
04005_1	0.630565060789	0.416606921657
02208_2	0.141918263995	0.702348288933
15834_1	0.715777137556	0.763776396832
02208_1	0.133852774929	0.704166896174
02188_1	0.0364355204321	0.201775094719
06095_1	0.559868196093	0.372022241073
18996_1	0.801084241575	0.352802727065
07982_1	0.283114574883	0.587888745825
07982_2	0.299810998284	0.63409750371
03411_1	0.120386087248	1.0
13388_1	0.638232727514	0.478762222137
13456_1	0.487470409306	0.414668638268
11301_1	0.529951071691	0.519465719177
09202_1	0.232727344945	0.663589347589
06796_1	0.830244353786	0.596953042901
04997_2	0.0223670877998	0.318111401506
04997_1	0.0223670877998	0.318111401506
10085_1	0.812892996824	0.545929364079
10738_1	0.281558106012	1.0
04262_1	0.566780631965	0.530746027361
02755_1	0.151569470979	0.554955244154
00917_1	0.0658042055649	0.400850293535
02755_2	0.14953886729	0.563714770598
05110_1	0.161045341886	1.0
13101_1	0.717542827884	0.506086426582
07186_1	0.0785257491792	1.0
16570_1	0.755624191375	0.605715730912
00325_1	0.278189943962	0.670791306334
17784_1	0.0166782421083	1.0
12215_1	0.0249965360133	0.147527112599
08741_1	0.658221249612	0.361017627195
06348_2	0.678283141057	0.490351572668
06348_1	0.637787773543	0.450910088008
14809_2	0.66135723351	0.473507698153
14809_1	0.66135723351	0.473507698153
15130_1	0.128976341692	0.733743408308
15130_2	0.123524262466	0.723391448427
15130_3	0.128976341692	0.733743408308
06590_2	0.166355309346	0.34841202144
15130_5	0.201259411535	0.807089759506
07989_1	0.0814497239857	0.392158465594
06590_1	0.159224035499	0.345733994448
00999_1	0.117761440225	1.0
03062_1	0.806355401428	0.707525050574
03941_1	0.00193473593834	0.463696913341
18625_1	0.575804361681	0.333939473082
06799_1	0.268833719445	1.0
17355_1	0.745645849551	0.499686253305
07620_1	0.664368888943	0.482039475972
02103_1	0.131700697245	0.307820271602
18657_1	0.567189203132	0.520810724586
12020_3	0.179731073622	0.6336245813
12020_2	0.0428368205145	0.196036023746
12020_1	0.0428368205145	0.196036023746
14018_1	0.0171244981195	1.0
14880_1	0.826997602817	0.369430947437
06850_1	0.724619148357	0.730515819041
10961_1	0.776169267305	0.417012927571
10961_2	0.760229410099	0.438468393939
15245_1	0.639106412503	0.525797293064
14699_1	0.400072863542	0.589525794143
13872_1	0.791855548087	0.161178308779
13872_2	0.85737963969	0.0869048980913
05926_1	0.776891800025	0.00266014455022
06987_1	0.0702334352246	0.476590002616
16350_1	0.595266818263	0.474253226376
05476_1	0.602614537822	0.346217522201
13162_1	0.481968782722	0.309057827482
10363_4	0.0379668492908	0.719515092986
10363_1	0.830160622704	0.632569941171
08401_1	0.0646723944106	1.0
07218_1	0.845536029084	0.644043811119
02321_1	0.0459354144846	0.529868190567
02321_2	0.0393208238097	0.517405852493
02321_3	0.0459354144846	0.529868190567
00668_1	0.365286812016	0.852637917353
12029_1	0.732848217413	0.425152792034
01334_1	0.723909072592	0.515630521421
10606_1	0.846884762336	0.501800120926
18675_1	0.730524841862	0.389824032845
06066_1	0.886036003927	0.85473676364
17833_1	0.650733522041	0.438129971921
02414_2	0.750632313894	0.546238607719
02414_1	0.74629459403	0.53500442829
16359_1	0.791307090827	0.638160503952
12918_1	0.691671840958	0.536628514276
06536_2	0.061161237701	1.0
06536_1	0.061161237701	1.0
12985_1	0.116490351166	0.423048272567
19586_1	0.106228199428	1.0
07217_1	0.0921484642883	1.0
14432_1	0.107449268232	0.497720603361
07217_2	0.0921484642883	1.0
09514_2	0.683853232232	0.514469208853
09514_1	0.679773947865	0.529026453986
00667_1	0.0314152682733	1.0
18278_1	0.392178967461	0.764785212801
00667_2	0.0314152682733	1.0
19462_1	0.070948289957	1.0
10923_1	0.707445297107	0.472266506056
16864_2	0.0711969836034	0.609798458541
16864_1	0.0838508417497	0.609609365153
10543_1	0.00154962150167	0.000418200038342
10543_2	0.00169803755418	0.000377735779054
05843_1	0.722637082069	0.540300310285
07666_1	0.843708146066	0.247235766987
10883_1	0.846351948855	0.63355979086
19169_1	0.752112214142	0.613353659461
03868_1	0.8413940765	0.829302118511
18992_3	0.0893419866771	0.409285230159
18992_2	0.0884961866968	0.430460957924
14233_1	0.140769153257	0.579660272465
12878_1	0.0317337912826	1.0
12412_1	0.417784364135	0.749673029166
05156_1	0.874806380583	0.78587053746
02834_1	0.879143466547	0.83617663513
06925_1	0.0152429463957	0.263994698834
05881_1	0.670908631267	0.471744951039
05881_2	0.670908631267	0.471744951039
05881_3	0.642075580606	0.464559569185
05881_4	0.599570925115	0.439103507325
18117_1	0.103207770479	0.513784330736
08058_1	0.566606958551	0.241187962614
14827_1	0.823319146734	0.845192289054
08102_1	0.615859024324	0.298139608221
01762_1	0.882487116731	0.837027936779
19629_1	0.419242099777	0.221326336951
13581_1	0.522250106143	0.106173432443
04287_1	0.817152343753	0.645066225321
09324_1	0.0302052274417	0.480263693916
09324_2	0.0305547362209	0.518782989439
09324_3	0.0305547362209	0.518782989439
10888_1	0.851889972475	0.710321101644
06183_1	0.835236814647	0.720015404612
11577_3	0.0390165562156	0.384241037663
11577_2	0.0390165562156	0.384241037663
11577_1	0.0390165562156	0.384241037663
11897_1	0.594619523449	0.342899172987
15419_1	0.0805821770159	1.0
06816_1	0.156014732504	1.0
13877_1	0.764625607222	0.580315037865
00152_2	0.171259867573	0.615825297597
00152_3	0.162477968056	0.605842418051
00152_1	0.175532848767	0.610459644079
00152_4	0.175532848767	0.610459644079
06141_1	0.139310907795	0.467350338561
16704_1	0.0789904944063	0.432322913328
01609_2	0.202267161858	0.711339981839
01609_1	0.201314941885	0.711301224978
16174_1	0.212635828313	0.466200370842
16174_2	0.212635828313	0.466200370842
03741_5	0.821549863319	0.724733783731
03741_4	0.821549863319	0.724733783731
03741_1	0.823984583292	0.72630288455
03741_3	0.817689628631	0.717278565365
03741_2	0.823984583292	0.72630288455
11680_2	0.142965577176	0.488299487508
11680_3	0.200983402887	0.612962589131
05047_4	0.290868695592	1.0
11680_1	0.086902167465	0.46512811597
04678_1	0.113999668616	1.0
05047_3	0.288610720865	1.0
05047_1	0.28213247538	1.0
15907_1	0.882132194103	0.750099817388
13613_3	0.599862538269	0.356693999161
12536_3	0.809478112655	0.542063447183
12536_2	0.736108605959	0.473225272802
12536_1	0.544855558122	0.373035287603
12092_1	0.402824335051	0.255646061022
18291_3	0.801009867635	0.301262555719
18291_2	0.807793253346	0.323182929488
18291_1	0.825874637897	0.287826652796
17387_1	0.590169493533	0.353739899677
14644_1	0.637368374425	0.448615715234
00395_2	0.211910909543	0.359682011574
00395_1	0.211910909543	0.359682011574
19249_1	0.128415063498	1.0
02554_1	0.566294331208	0.722901036415
13275_1	0.152642640221	0.471946668486
13275_2	0.258536947657	0.645845145494
07557_1	0.667576573864	0.479639907316
16987_1	0.108974026579	0.525567003044
18100_2	0.764676365636	0.636351346592
15644_1	0.564801841848	0.399189587105
15453_1	0.0913002500301	0.308377353378
01606_1	0.824865874487	0.760454208829
09990_1	0.882068740116	0.765578435866
09088_1	0.0524392102305	0.274755345316
15834_2	0.707740552659	0.763484718481
02839_1	0.316159476022	0.5715163586
17845_1	0.898978036988	0.85563974852
11687_1	0.0320543597616	0.223278312529
04671_1	0.659844052106	0.248721841918
04671_2	0.659844052106	0.248721841918
04671_3	0.641535628458	0.332249030557
08140_2	0.470763757996	0.306106306343
08140_1	0.474982409522	0.317431695757
14288_1	0.643849282888	0.44657414764
03285_1	0.244591340416	0.361416265786
00114_1	0.14161444004	0.692016659835
18298_2	0.860335194853	0.85934449993
06274_1	0.735006442838	0.593205051671
18298_1	0.860369530427	0.86058016515
02553_1	0.750136518945	0.686078785879
04791_1	0.209550980286	0.614158333311
07550_1	0.705314955094	0.598795989507
15311_1	0.665430578324	0.483411223867
17922_1	0.0809184786985	0.227555034165
14932_1	0.020172750939	0.105290230278
09528_1	0.119501687586	0.654805680377
17651_1	0.649936890251	0.534632140406
11994_2	0.0708836484034	1.0
11994_1	0.0717732084965	1.0
03352_1	0.0299679278276	0.339775939859
08922_1	0.188242540455	0.711685984924
01594_1	0.661976019678	0.321239817038
03723_1	0.136435227367	1.0
03770_1	0.734092310328	0.588565656559
12037_2	0.230175221065	1.0
15424_2	0.676032073691	0.343685684821
02660_1	0.755261308558	0.436779247905
12436_1	0.698873796879	0.510135041674
12452_7	0.500426484733	0.327078838457
17076_1	0.0650199840847	0.431508977785
18058_1	0.0647918660462	0.470697521441
00863_1	0.662754624327	0.134087130078
09157_1	0.733987014048	0.55765533726
15318_1	0.10679212842	0.3496236684
15318_2	0.10679212842	0.3496236684
04051_1	0.633049562886	0.36294994208
18435_1	0.284628021248	0.134164922471
03157_1	0.556575391445	0.334175723351
19360_1	0.799679407524	0.248408112808
11093_1	0.84382579573	0.559533015505
16918_1	0.487166863058	0.0308568843006
11378_1	0.851649273225	0.666437451084
11331_1	0.824409179158	0.618236694617
02907_1	0.582203287024	0.0209144120842
12439_1	0.724471831781	0.65568322755
10833_1	0.0478862910922	0.336405513841
15941_1	0.588193660078	0.412144685392
15941_2	0.588193660078	0.412144685392
13924_1	0.799960118991	0.65140765594
01228_1	0.839377295272	0.754708018614
06331_1	0.13590645745	0.192524399319
05604_4	0.0776304444092	0.345327435277
05604_3	0.0972136030599	0.408769247988
05604_2	0.0943862948865	0.411062538248
05604_1	0.0768397247756	0.35491268196
07399_2	0.846445619414	0.842122021128
07876_1	0.862075078328	0.422384352664
07876_2	0.75074895652	0.291597434316
07399_1	0.849953119905	0.845637890018
10010_1	0.102381812217	0.465465246697
00457_3	0.213731052549	1.0
19529_2	0.0815204651931	0.325455168596
18822_1	0.177789509073	0.548152109219
19529_1	0.102666045443	0.359081427092
10184_1	0.715705466332	0.330228138735
15896_1	0.824846065781	0.616519124893
09161_2	0.838959824586	0.551266879733
09161_1	0.843244356366	0.568444655051
11351_1	0.586765392181	0.327859107249
15058_1	0.0281100732296	0.175849733456
17135_1	0.522843564895	0.347156714306
16382_1	0.743273473716	0.700833044388
06394_6	0.915694478114	0.131814267994
18311_1	0.81974177709	0.615167715987
13613_4	0.609242069604	0.366201452248
13613_5	0.640335165731	0.502597933894
13613_1	0.599862538269	0.356693999161
13613_2	0.630484838081	0.388670061674
11338_1	0.705283332699	0.172256316807
03310_2	0.198458815149	0.394541440857
03310_1	0.176412740238	0.407000511326
15165_2	0.653329950163	0.472171413251
15165_1	0.663830364598	0.441026645964
16958_1	0.508126947556	0.275271740071
08369_1	0.753320207281	0.146011975829
07490_1	0.11569491063	1.0
07490_2	0.109571545502	1.0
07490_3	0.112203976342	1.0
07490_4	0.110597379336	1.0
03047_1	0.211593553592	0.431395614684
06744_1	0.587202987237	0.401980185605
02582_1	0.000553134936783	0.83588522266
16589_1	0.0993765372516	0.392330631807
04947_1	0.71480182404	0.547902771156
04947_2	0.71480182404	0.547902771156
02002_2	0.833358105697	0.695690417226
02002_1	0.797655357949	0.680952916681
02780_3	0.86323828892	0.697136174098
02780_2	0.860702635511	0.772608634345
02780_1	0.86235489166	0.693972647277
16795_3	0.901711595992	0.853782574225
02780_4	0.859779598397	0.770536324127
19561_1	0.721975464878	0.556358901229
12799_1	0.67964268561	0.351768047765
15298_1	0.692080256501	0.492382925614
15298_2	0.692080256501	0.492382925614
11405_1	0.718846572797	0.350869835494
09922_1	0.149202006437	1.0
11405_2	0.73302807626	0.416466057706
16060_1	0.706636815144	0.455142443846
01108_1	0.62611352552	0.353512279233
01076_1	0.13076207332	0.644575627767
13007_1	0.755063391711	0.617308408644
05848_2	0.0471093281517	0.441771748185
07150_1	0.657084228621	0.545069266696
19322_1	0.839968520906	0.594124608457
13475_1	0.699943470203	0.420849509917
00496_2	0.801083099017	0.817018428378
00496_1	0.801083099017	0.817018428378
08731_1	0.742906574585	0.413282220496
15018_1	0.0441337483629	0.248366164166
10332_2	0.777610848955	0.570680230613
10332_1	0.76993629957	0.519082508015
03995_1	0.838072520433	0.674036705349
03995_2	0.84230843334	0.676411218237
03995_3	0.838964596245	0.673888185701
10871_1	0.0763972577343	1.0
17583_1	0.642677984079	0.421380360063
04403_1	0.34627779186	0.562114255644
01907_2	0.821502619207	0.76191430855
01907_1	0.853204603627	0.753548159046
04403_2	0.34627779186	0.562114255644
14170_1	0.843658047687	0.719375693762
02789_1	0.205217109987	0.495926866392
15291_1	0.615250160271	0.413433363454
14773_8	0.605564193815	0.480860477337
09734_2	0.826757501528	0.707442567597
09734_1	0.828957305097	0.715665567614
09748_1	0.78891971389	0.576044313693
00637_4	0.071176062192	1.0
00637_2	0.071176062192	1.0
00637_3	0.071176062192	1.0
00637_1	0.071176062192	1.0
16856_1	0.816842576442	0.711596020548
16856_2	0.771452089037	0.649940863744
11482_1	0.830775213343	0.71051745251
03688_1	0.626936033154	0.280106340562
07330_1	0.191490704358	1.0
03539_3	0.650994078946	0.277753035678
07330_2	0.163464239161	1.0
01846_1	0.706832635094	0.511885141991
16326_1	0.875748437663	0.750570103986
00260_1	0.637015976248	0.421113837478
10703_1	0.837987667169	0.718551568535
05642_1	0.147328859325	0.577210268364
17233_1	0.827406505661	0.624814612506
13718_1	0.070113216835	0.25042023705
05302_1	0.634974762128	0.429625902375
05302_2	0.634974762128	0.429625902375
05302_3	0.634974762128	0.429625902375
00556_2	0.271969598554	0.604464482996
00556_3	0.273741384611	0.598046177829
00556_1	0.282085655077	0.548954442834
00556_4	0.279667219375	0.576673983436
00556_5	0.277100549492	0.574495098677
01386_1	0.311832931954	1.0
01386_2	0.670437448005	0.401361660042
17383_1	0.102304311048	0.379332736558
12204_2	0.205652086398	1.0
12204_1	0.209606838835	1.0
09444_1	0.18033097393	0.559600552834
09444_2	0.18033097393	0.559600552834
19427_1	0.799598608946	0.52467771703
00638_5	0.0678726161623	0.52364457406
00638_4	0.0678726161623	0.52364457406
00638_6	0.0678726161623	0.52364457406
00638_1	0.0678726161623	0.52364457406
18223_1	0.0625909270537	1.0
00638_3	0.0678726161623	0.52364457406
00638_2	0.0678726161623	0.52364457406
15196_1	0.709226064463	0.610924172963
18508_2	0.624011894778	0.517398037961
07339_1	0.098778619771	0.30938165094
07339_2	0.0973486215764	0.279093517006
07923_2	0.0825122606722	0.358944032351
07923_1	0.0919258541564	0.456219053441
03811_1	0.819931424772	0.683186461436
19022_1	0.827951168253	0.662404370456
06702_1	0.704074144091	0.573650928276
06702_3	0.681467576666	0.582552453269
06702_2	0.681467576666	0.582552453269
09005_1	0.130777059461	0.567458889279
13717_1	0.805214547693	0.796730548106
09806_1	0.824642128948	0.636801655709
07010_1	0.767828258874	0.662984015162
07404_1	0.776520929785	0.804629543489
00551_1	0.53901015175	0.232901372085
00551_3	0.53901015175	0.232901372085
00551_2	0.53901015175	0.232901372085
00731_1	0.783608957007	0.746381431319
00551_4	0.491634127798	0.184846453149
00731_2	0.775456209113	0.730284623822
15688_2	0.792352135042	0.590353320905
16793_1	0.710491393712	0.549581977688
14136_1	0.62146385316	0.321060823512
08075_1	0.575819526062	0.349700642329
04490_1	0.801090593579	0.655423339189
15688_1	0.779870917715	0.588985120448
03004_2	0.15638623745	0.62807901394
11820_1	0.706428075545	0.700143615295
09369_1	0.765743491279	0.588902734376
03577_1	0.119877073426	1.0
16026_1	0.566531105372	0.413430824576
11564_1	0.449752185826	0.609517034664
18231_1	0.77619968035	0.578002869025
13818_1	0.281853381591	1.0
17723_1	0.0308436153347	0.204606919505
18167_1	0.761431987164	0.629821563339
17461_1	0.591865477177	0.404052381082
18428_1	0.682927164384	0.499604941135
16751_1	0.73992280894	0.420505551882
01565_1	0.867122495052	0.850154206164
15224_1	0.58473141852	0.325693886254
12652_1	0.333175055739	0.681463904656
03164_1	0.728054085074	0.471777728691
17817_2	0.868991374572	0.852658537245
17817_1	0.871920374941	0.853871200752
09661_1	0.868791558109	0.844395741213
09661_2	0.870575345224	0.848914811683
01061_3	0.834801336177	0.802636284231
00738_1	0.693873087105	0.479271309616
04374_1	0.0919743693306	1.0
02934_1	0.813184076035	0.722861186335
06954_1	0.232201905544	0.636951785083
16741_1	0.635689142331	0.422272670673
02732_1	0.822041609292	0.566812529552
02732_2	0.819690379437	0.591301377773
02732_3	0.819566467624	0.583166757917
05227_2	0.818864813439	0.722623241328
05227_1	0.851412419231	0.683498796083
08536_1	0.824081912945	0.700218984448
01315_1	0.696012984216	0.572261348069
01707_1	0.204608576788	0.407657791988
13811_1	0.833610804562	0.487510140867
13811_2	0.67732081134	0.476285586892
13202_1	0.331762395461	0.206019302593
15611_1	0.329179662944	0.855369799165
02264_1	0.680355612432	0.583638410523
00226_1	0.391848316078	0.814912742452
19552_1	0.301722450087	1.0
13984_2	0.111592687716	0.531419367351
15494_1	0.63179837625	0.50068667418
04785_1	0.611556490087	0.384022302293
17810_1	0.0251655181366	0.240937621904
10631_1	0.535076739478	0.361687551635
12939_2	0.0761919644965	0.320650247412
09382_1	0.207668666203	1.0
09382_2	0.181216173013	1.0
10142_1	0.171681763836	0.562765347146
10142_2	0.310564604192	0.464459672882
19130_1	0.753491145804	0.174717659826
12544_1	0.0765912511502	1.0
12544_2	0.0754961493591	1.0
12544_3	0.0574757445723	1.0
18261_1	0.181883397085	0.319555970228
11204_1	0.320778000159	0.302708201284
11061_1	0.312167583604	0.475900356959
14985_1	0.0249959102091	0.179042314939
14467_1	0.874298414721	0.86105424059
07941_1	0.159151018115	0.652122060849
05731_1	0.743189856298	0.743974111266
03434_1	0.883477300798	0.865982818271
11949_1	0.705457411026	0.57201365729
11949_2	0.726838713699	0.563873402849
09623_2	0.699026882294	0.616114377545
09623_1	0.692749046194	0.6206877988
09389_2	0.181712558301	1.0
09389_1	0.208645714872	1.0
17992_1	0.220039062254	0.0762627851214
06889_1	0.652463522727	0.410126546697
06889_2	0.634513691562	0.381439311076
04361_1	0.894766002118	0.841305664354
05109_1	0.167775177087	1.0
19608_1	0.231022526701	0.613231570936
13244_1	0.610669902409	0.397222914093
15344_1	0.0742255713037	0.344844602647
11203_1	0.179498056238	0.157030860609
14460_1	0.603358133139	0.449443811735
13995_1	0.23251134712	0.502291560513
00302_3	0.745911218013	0.653116172543
00302_2	0.727821754434	0.651114398952
00302_1	0.744563954449	0.659644054923
19686_1	0.556246459764	0.300638088733
07686_1	0.739763272017	0.569006108151
06671_1	0.0446011868121	0.53703570911
08048_1	0.560253099254	0.378955787317
00838_1	0.719326469132	0.574350072472
19635_1	0.544014940744	0.293294662605
10653_1	0.339452129024	0.451329753631
11039_1	0.7173660386	0.529828791984
14315_1	0.0702779218905	1.0
11750_1	0.102773136444	1.0
01257_1	0.053623668773	1.0
06849_1	0.197106032897	0.746240053823
06849_3	0.197336592976	0.753854068072
06849_2	0.195283131664	0.751582213587
16082_3	0.0506319763921	0.289988354304
06849_4	0.195053153012	0.743853642155
16082_1	0.0959128317659	0.408277616693
17859_1	0.484994765118	0.256553121119
06416_1	0.912700334831	9.36204901808e-06
02770_1	0.910611028552	0.835561381927
13953_1	0.769977878087	0.541233738703
16921_1	0.606967319154	0.4007387838
14786_2	0.639894912642	0.507540150386
14786_1	0.704264001188	0.445957824179
17161_1	0.826984060654	0.722843664433
18014_1	0.0521757400146	0.322694065747
10944_2	0.844140467823	0.614516613951
17685_1	0.0227909749263	0.102358439415
10944_1	0.843230537915	0.602073808238
18859_1	0.0706090175069	1.0
07887_1	0.422900403609	0.340866127291
03466_1	0.245172862667	0.477705219737
15794_1	0.615969119056	0.330626933528
10067_1	0.0527240756795	1.0
16296_1	0.638725022093	0.400798482622
07538_2	0.187791144796	1.0
07538_1	0.210734146269	1.0
12198_1	0.832687056515	0.825972572164
05455_2	0.889818786169	0.857004367799
05455_1	0.889491542335	0.85769859619
18461_1	0.497969760239	0.299136132769
07907_1	0.764570785686	0.425995312578
10915_2	0.882111850197	0.770133982212
12895_1	0.786108535563	0.553138750769
13327_1	0.0371401347018	0.203280836781
14180_2	0.618180060715	0.46609577119
14180_1	0.484472481317	0.182800431672
09126_1	0.871762019169	0.780497231829
09126_2	0.895137027812	0.860920014708
09126_3	0.895137027812	0.860920014708
10240_1	0.553111783376	0.347082194139
04021_1	0.0510908617621	1.0
04021_2	0.0556937980793	1.0
12178_1	0.844270694121	0.417843981895
12006_2	0.128339942376	0.629308221749
12006_1	0.320979836749	0.708643869455
08161_1	0.0783219441184	1.0
15061_1	0.0139652558811	1.0
16554_2	0.0259334634768	1.0
16554_1	0.0304517411351	1.0
00558_2	0.889734813917	0.850902006527
03329_1	0.789761510351	0.83474610519
04659_2	0.853251011872	0.782796445139
04659_1	0.883388084055	0.824058050889
10691_1	0.801311979182	0.527070386636
05574_1	0.162081380807	0.81753025724
05574_2	0.175072719815	0.809695236242
02439_1	0.794678435831	0.404207049285
15455_1	0.155402686298	0.496067909368
03965_1	0.872486114472	0.733463251056
15687_1	0.727852406102	0.585546318879
06515_1	0.722624247423	0.415249009888
03965_2	0.865963775571	0.702165698221
12331_2	0.789189349324	0.460368268095
12331_3	0.749700657244	0.386056466097
12331_1	0.772052483282	0.362420365585
08612_1	0.0813765196893	0.290446830883
19673_1	0.614037269824	0.503693899848
11625_1	0.84605001788	0.61841989255
04327_1	0.0969203118077	1.0
07578_1	0.0432116591225	0.284218497644
00977_5	0.603431625218	0.469502621964
00977_4	0.681236834794	0.472700094124
00977_1	0.739858982909	0.590624452637
00977_3	0.703726755151	0.526004544542
00977_2	0.730412482168	0.586150010497
00032_1	0.824414857379	0.824669078991
04452_6	0.640312769978	0.280339439749
04452_5	0.640312769978	0.280339439749
04452_4	0.640312769978	0.280339439749
04452_3	0.642812870119	0.284108486164
04452_2	0.639033224788	0.277295272973
04452_1	0.642812870119	0.284108486164
03220_3	0.646710442048	0.511821148647
03220_2	0.769056348215	0.61169077541
03220_1	0.835111377779	0.698638471025
05863_1	0.786910011147	0.581863343577
05863_2	0.701917040409	0.516800409869
16125_1	0.0180485341613	1.0
11172_2	0.838706771516	0.655688747826
11172_3	0.838706771516	0.655688747826
03520_1	0.187032425525	0.732699500174
12853_1	0.712560709469	0.387932482067
03520_2	0.174461334907	0.729926360517
08117_2	0.112565678856	0.403879313568
08117_1	0.0433510461441	0.177419486908
02370_1	0.774226258614	0.552820478046
08497_1	0.579795422934	0.387326692028
12726_1	0.565759562976	0.388615458321
14060_1	0.140546093109	0.405465903911
00425_1	0.762092647382	0.657255826131
00425_3	0.762092647382	0.657255826131
00425_2	0.762092647382	0.657255826131
14965_1	0.0198354607108	1.0
18806_1	0.295706909676	1.0
17430_1	0.721688387535	0.460638306107
01158_3	0.704913594593	0.486637095029
01158_2	0.680448405566	0.40475239814
01158_1	0.698598227329	0.421220736868
01158_7	0.794619503538	0.655681760335
01158_6	0.689541662118	0.480655051679
01158_5	0.670705923297	0.465375872564
01158_4	0.721269559611	0.501343367373
17489_2	0.690826569933	0.581570232795
17489_1	0.695629021957	0.474026249766
01158_8	0.82149297892	0.662635481938
17533_1	0.676358128572	0.271528707172
09051_1	0.854479158567	0.823606737221
13010_4	0.685902713449	0.332813519962
16886_1	0.109820637211	0.217716886773
13010_1	0.698855416725	0.306426660829
13010_3	0.667966348625	0.273968815576
13010_2	0.683725451893	0.29902158174
03602_1	0.579685261231	0.265748766921
03036_1	0.705642002124	0.570968383441
02377_1	0.871140209664	0.835978491535
02377_2	0.86222816357	0.829189816292
17276_1	0.0173269444236	0.295404278089
09433_1	0.84340333975	0.404478351577
03780_1	0.81316541117	0.296514951526
03780_2	0.812157649759	0.283573756576
16845_1	0.104439426461	0.408891577945
02843_1	0.689499766779	0.30281105294
13747_2	0.270131845045	1.0
16845_2	0.104439426461	0.408891577945
13747_1	0.32528644543	1.0
07983_1	0.608487588267	0.387387401009
13455_1	0.483289181021	0.369278531633
15979_1	0.752562298233	0.626421315842
09180_1	0.0970538612479	0.329814828645
03844_1	0.134347884731	0.303630313543
18931_1	0.509605814564	0.263803658805
[truncated: 28,012 more rows]
