# Supplementary material for: Mapping the stabilome: a novel computational method for classifying metabolic protein stability
Source: BMC Syst Biol. 2012 Jun 8;6:60. doi: 10.1186/1752-0509-6-60 (PMC3439251; doi:10.1186/1752-0509-6-60)
Supplement: Additional file 7: — Data Set 5. We trained two SVM models using the sequence data from Additional file 8: Data Set 6 and Additional file 9: Data Set 7, and used these models to generate SVM scores for all proteins in HPRD. Additional file 4: Data Set 5 contains these two sets of scores. [file 1752-0509-6-60-S7.txt]

hprd_id	P1_svm	P2_svm
19135_1	-1.126851361805894	-0.9585288010187396
18959_1	-0.3155260650244608	-1.323362114233798
13246_1	0.09359741715816117	-1.9566380514936936
07269_2	1.5363010304128686	1.8468535224034968
11910_1	-0.32723484073430964	-0.3451049663220074
13997_2	1.0276843959429236	-0.1589664798141639
13997_1	0.6577068216131002	-1.358213904595952
07680_1	-2.1817884604541185	-2.296037038590195
04030_1	1.4855166115878085	1.9630651594722694
04244_1	-0.9689950338950447	0.11982821022111967
18204_1	0.07341265618670068	-0.2998821984277056
00836_1	-0.26128622186734074	0.44669160522763196
00836_2	-0.2936158809614434	0.22381047537210907
19633_1	0.9310913813962535	-0.7875258382758075
09387_1	3.552487569263757	5.98141685258607
09387_2	2.2416393791056173	4.6725187966310004
18980_1	0.7483804856739872	-1.13803118223431
14313_1	-1.506102230618854	-0.6648597947990238
09603_1	0.6000325181950749	-0.6816203241817602
11752_1	-0.9360371877708539	-1.302721273658146
01251_1	-0.11429989252137684	-2.413534017227259
16084_1	-0.9729837871425852	-1.240562374476478
16084_2	-0.48478811090244645	-1.3110643263046695
15343_1	-1.2821760398372142	-1.341163448449417
02776_1	-1.0730682291476121	-0.9874189488239535
02776_2	-0.8481919469348221	-0.4704453409051821
02776_3	-1.0730682291476121	-0.9874189488239535
04733_1	1.352050272907217	2.260037803274561
06174_1	0.3138505358212561	-1.4896886464905874
06414_2	2.197435170629614	2.6376731560973967
06414_1	2.2326626600544834	2.764803241612488
19577_1	-0.6648790976476456	0.004655693790216908
14462_1	-0.216550861806173	0.3730136091268905
07885_1	-1.7756082602580143	-0.8610927468019254
03460_1	-1.8840149197065337	0.371682886494189
00305_1	0.1433058531685666	-2.086360532825249
00305_2	-0.0694710431424036	-1.998140992107703
17088_1	-0.5074456292066324	1.0685612905305861
13481_1	0.8242089697007023	-0.5979690385632166
17971_2	-1.3862213597320086	-5.196647481009033
10698_1	2.7821777837081747	1.0255889669003482
16290_4	-1.618972170938651	-0.5657458162807343
16290_1	-1.7844708607743094	-0.5823710099050841
16290_2	-1.7844708607743094	-0.5823710099050841
16290_3	-1.7844708607743094	-0.5823710099050841
18909_1	-2.3756983421488265	-1.8331756694372343
06909_1	0.5259973991043799	-0.49600684646274384
11595_1	2.7685572368638525	2.1636854612676943
12893_1	0.27269565504611737	-0.42073527601159366
09124_8	0.6055066677938149	-0.9062539210338327
09124_2	0.6055066677938149	-0.9062539210338327
09124_3	0.4826349625793219	-1.2675816794419843
09124_1	0.3997540911506795	-1.099081236918475
09124_6	0.6055066677938149	-0.9062539210338327
09124_7	0.6055066677938149	-0.9062539210338327
09124_4	0.1001158251739972	-1.4875689164676187
07571_1	-0.8266959492328178	-0.9441558472865763
04023_3	-0.4628291082197401	-0.5510214782027942
04023_2	-0.72398213764318	-1.7176279322941737
04023_1	-0.2569766853855989	-0.5104871765709431
04023_7	-0.5176995416266444	-0.7774759014194315
04023_6	-0.5176995416266444	-0.7774759014194315
04023_5	-0.5176995416266444	-0.7774759014194315
04023_4	-0.2569766853855989	-0.5104871765709431
04023_8	-0.5176995416266444	-0.7774759014194315
08906_11	-2.649169683151559	-0.7390070545427916
08906_10	-2.649169683151559	-0.7390070545427916
10242_1	6.095061990417161	1.596064034116087
02303_8	5.276226827626669	2.8438307514822627
02303_9	3.060358891248324	0.38651310535506855
02303_1	18.390358746036508	12.869796545355445
02303_2	18.571079466010996	12.781995887862383
02303_3	17.850920137934008	12.090619759511998
02303_4	18.500871289971837	12.702332759968801
02303_5	17.850920137934008	12.090619759511998
02303_6	11.930056886499369	6.014444838214065
02303_7	11.960441342074045	5.844514547142997
07882_1	0.021762340023268822	-0.4555147032718123
07882_2	0.06491643532281077	-0.015474066318613033
03469_1	1.1158872339721704	-0.18715306018411138
19616_1	0.2878805859792911	0.719057609481486
01993_10	-0.9659462589486801	-0.6761295067029023
01993_11	-1.1616894927945403	-1.0703918599249773
07938_1	0.3083583118415837	-1.1224112607945171
04657_1	3.307477701381867	1.8124694350642203
10697_1	1.1339580203486541	-0.52560523604033
05576_3	-0.6977642238060079	0.21361970717562873
05576_2	-0.6977642238060079	0.21361970717562873
05576_1	-0.6977642238060079	0.21361970717562873
01213_2	-0.27669087957547245	-0.5210268841131365
01213_1	-0.27669087957547245	-0.5210268841131365
02992_1	0.24360332135911367	-3.5283320046494664
02992_2	0.2741598326094382	-3.455809949073493
08610_1	1.3722367485599527	-3.358138625573967
12729_1	-1.83158588898441	-1.983232734177629
14069_1	-1.2384428597586528	-0.36786803397653056
04325_2	-2.2244967664162694	-1.9900130514054508
04325_3	-2.2403317377473293	-2.0974053562734225
11627_1	0.7338746625311606	0.6840384017647994
04325_1	-2.479362271683204	-2.258584281231644
04325_4	-1.8531594036183385	-1.2009915679575824
00975_2	0.6233159017130666	1.4523489256332214
00975_1	0.754814074708701	1.6752000724024656
05039_1	-0.8498130938249241	-0.18718203203597295
00030_1	0.7960352969959777	1.5331452950064959
18076_1	-3.3709537636175817	-0.5732871013663425
10194_1	-1.1762243606070122	-0.03979142074812625
16552_1	-2.1836115418853304	-1.9165537922693074
17164_1	-0.004658304635814514	-1.7866134554554192
03229_1	-0.36908507584375994	-0.9254837020473969
05861_1	-0.7850386867219649	-0.23025414639986774
16123_1	-0.4973216045917078	-0.5269379600561406
08344_2	6.179340906891593	13.857323457539412
11174_1	0.7723927466860906	0.43860219594508454
11174_2	0.7143588531609558	-0.006404778271000389
11174_3	0.6702020782242463	-0.08298098939693954
02099_1	-2.546694716337516	-0.4996732667844226
03967_3	-0.4535552528257548	0.7883580675931698
03967_2	0.011766732946124736	1.26204005453629
03967_1	-0.034515409076267045	1.1218901959743635
08119_1	0.02356752483974478	-0.3489697052812444
04226_1	0.5128921837451336	0.5825128892190223
04226_2	-0.4669645556867189	-0.7357719448976168
04226_3	-0.5332228073246378	-0.7560585220765388
12851_2	-2.227809947988863	-2.814366080512893
12851_1	-1.742297657504242	-1.700295240132884
07129_1	1.1199704067104896	-0.8863226020314796
19196_1	-0.666266034721776	-1.6121221788692237
19671_1	0.8925256306967632	0.21625371831188023
06583_1	0.7742326177969509	1.002895353472657
15895_1	-0.9407890825976218	-1.1996622003410193
12720_1	5.326703089274087	8.399487513795709
14062_1	0.34223785714057076	-0.26928967456323516
05356_2	-2.130748734417285	-0.5806444154498349
05356_1	-2.130748734417285	-0.5806444154498349
14967_1	-2.2424500401692065	-1.3778430924778986
00427_1	-0.33056489644586773	-0.05173950789530135
04454_1	0.4333212475896281	1.3419382045046477
05866_1	0.9587417373397321	-0.5606509844131251
05866_2	0.9587417373397321	-0.5606509844131251
17487_1	-0.9592102561589863	-2.0901605773963565
17531_2	-0.36559844957155374	-0.6662900720132638
17531_1	-0.07875433885856264	-0.5519085397302588
09057_1	1.2352906882144445	0.27692284856467086
09057_3	1.2666397790737385	0.10246620878179602
09057_2	1.2345456739269132	0.3803553764243661
09312_3	0.30578896721926785	1.6760551479253154
13012_1	-0.34423110764401	-0.606924555073685
03034_2	-0.4898764683901399	-0.05526783536906077
16239_2	-0.6545606184088691	0.07707436337814944
16239_1	2.1946788350898707	5.0000862559770285
03034_1	-0.8230853730354292	-0.04816214679730546
02939_1	-0.06370047632735887	1.0487933002966274
09312_1	0.30578896721926785	1.6760551479253154
03604_1	-0.7991315755505647	-0.6073417846621778
09312_4	0.30578896721926785	1.6760551479253154
10828_1	9.163059058816724	2.9481235385116706
02137_1	1.4587205046984302	2.8287614368689065
04098_1	-0.13085373521680677	0.13234631089445248
03590_1	0.14872844474957592	0.17283868052773688
12297_1	-0.5293328281120929	-1.3520976420461848
18804_1	-1.1100958385366546	-0.9776315520632961
09182_2	2.8044086680594766	1.2245592978085442
09182_1	2.6103098828891227	0.21740085683423604
07434_1	-0.7799512375357162	-2.6684603992601224
08579_1	-0.24990844640779042	0.6098169247504375
09901_1	4.443409201906615	3.4774313019531364
05748_1	0.778511666677513	1.7940777607088494
16230_1	0.32662592372725985	-0.958018272364181
16510_1	0.47756654272889054	2.284885429873346
03885_1	-0.5568941634999655	-1.957590513708321
11970_1	0.4287689895565555	0.06068253857093442
15470_1	0.3489252710562133	0.09941834203501276
14345_1	-0.44632033979069174	0.09082870701395951
02375_1	-0.28529069195865386	2.33030108574322
09434_1	3.5581807209957326	-1.6204969365556208
08330_1	-1.230940218040633	-1.266627402079659
08330_2	-1.0382761477238098	-0.8653313888192242
19049_1	0.0688004233081293	0.5229133365662237
00168_1	2.30649988759178	1.5304907136830552
13257_1	-0.9162629486825616	-1.666036428409181
18685_1	-0.7067492579961262	-0.6620613709949721
03214_1	0.8902302422640779	2.572822485462628
07049_1	1.3925106572416546	0.6750383470732304
00583_1	0.5533538937590484	0.741696780396258
14242_1	-0.8094177838509503	-0.844008811660653
07825_1	-2.964556643230754	-2.231488576113672
02196_1	-0.06949077411336557	1.0408541718804445
02196_2	-0.06949077411336557	1.0408541718804445
04840_2	-0.6491186500505145	-0.17454621175265128
04840_3	-1.0190877479552007	-0.32031743566430304
04840_1	-0.904674043079286	-0.3736672585639935
09908_1	5.934995391158008	2.7271185995720844
06608_1	17.80991632070727	18.109656826238012
09330_2	-0.27445464370321215	0.8421754418029268
09330_1	-0.27445464370321215	0.8421754418029268
15954_1	0.6662615330998952	0.32809461542429563
12942_2	-3.8294578124921834	5.444646412850223
12942_1	-3.5511919057615167	-0.19889089413326655
11296_1	-2.345566176941066	-10.486712341959258
14752_1	-0.8508898518783107	-1.0014349427204179
02575_1	-1.6923636254658057	-1.6679149121103292
17711_1	-2.440173470459559	-1.250807078699192
01793_2	2.5029549152379325	2.2744187498335195
01793_1	2.954393803446873	2.9726447439695294
04385_1	-0.7317814850255681	-0.5398695752613021
01534_1	3.938251832775858	2.250990961774467
14615_2	-1.0831533099561064	-1.1328000746782818
10445_1	1.4421935381680662	-4.050802345218737
05706_1	1.569148267720447	1.8713273972041025
05706_2	-0.3420412131970815	-0.2087370323918476
00588_1	-0.5640319789388749	-0.24040252601688916
04847_1	1.599893073652492	-0.8669677941709706
04847_2	1.5189248382077487	-0.47631156026026655
10056_1	-0.9969154601720228	-1.4916879884097325
17237_1	-0.4524834086339987	-0.21567398933101867
02682_1	1.287124733541713	0.012859998468873535
08900_1	0.016293904088524047	-2.0723393154387777
03939_1	-2.1720152722708015	-0.27065106096260205
05250_1	4.002935538111341	2.777186379223811
04193_2	3.503779440229845	3.4420836754086013
04193_1	4.937327643026219	5.22567661271906
06254_1	1.0917870990080694	-0.1550152026741598
18071_2	-1.4336322754541477	-0.83611493494963
14596_1	-0.37812947329148383	-0.6063500224284253
17718_1	-3.0012288589940006	-2.1661318536846847
14801_1	-1.475370663822833	-1.14998918500559
13054_1	-0.6839802070906452	0.24688637308436956
01860_1	4.596809411464346	6.53205492547723
16339_1	-3.3423573700281857	-2.457015253761976
09139_1	5.003656567990401	2.598580002342449
09139_2	5.551138281108432	3.0019424877479723
11460_1	0.1777913052785144	-1.4260136701398478
03175_1	-0.16033129156931036	-0.05906977929252388
01163_1	-0.04436788849197992	-4.28017201254833
19016_1	1.1282400828051316	-1.6806552657274478
06646_1	1.5475414573877053	0.6096871813876605
13868_1	4.056124407200695	4.343089882104057
13868_2	3.2780456268657865	4.074672163633029
11356_1	1.7586031667153286	2.56524184339806
07382_2	-0.4455373600656466	-0.7571116852289306
14612_1	-1.1911866629823642	0.42342274211269615
14612_2	-0.4070991698688894	1.3796787875414411
07382_1	-0.4455373600656466	-0.7571116852289306
02234_2	1.7079174967213469	-0.3919076124059684
02234_1	1.8419394230433674	0.050610616928413954
10719_2	-0.8282474584273595	-1.4852728412136385
10719_3	-1.0186609807868088	-1.9644851847681748
10719_1	-0.9117794825295286	-1.8923182047422342
16976_1	-0.14818356225514517	-0.32111923570327416
08479_1	0.9558591394299575	2.0992012309231614
01326_2	3.24027719696387	1.580267463193839
01326_3	3.24027719696387	1.580267463193839
01326_1	3.24027719696387	1.580267463193839
04969_1	0.40955823809708736	-0.3464444289623243
04969_2	0.40955823809708736	-0.3464444289623243
00968_1	-1.056576163217688	-1.0642451557562636
19547_1	-1.3641759192512843	-0.4895038250363468
12635_2	0.5715296347763789	1.9792822252727165
12635_1	0.5715296347763789	1.9792822252727165
09828_2	2.94143473559161	0.5079844002845748
09828_1	7.439483381326863	3.0511135230132895
08426_1	2.623681495620257	0.5999243711355193
06394_4	3.715859196715609	-3.9494741067813193
06394_5	3.534903272971132	-4.257346284639691
01477_1	0.23076694390256225	-0.5707004007911491
06394_1	3.4895213614065135	-4.273737971502025
06394_2	4.115354701744945	-3.200421538791754
06394_3	1.3826222889030753	0.11440072100386534
13194_1	-0.05091161363889196	-1.4898857210994647
13194_2	-0.08073449235307717	-1.5439995123217995
13194_3	-0.05091161363889196	-1.4898857210994647
15036_1	-2.4962981259894157	-1.585766287773633
17084_1	0.7447654142299135	0.08363002052074808
04207_1	0.021300933541350875	-0.8812698706372357
04500_2	0.22895360487673233	0.9809313047168944
04500_1	0.15665504986754886	0.8748105377360007
05795_1	0.27951966469045064	4.051774815912457
05623_1	0.47193321199956617	0.8530225892988783
09495_2	-2.2444702290384164	-1.3761971297702003
09495_1	-2.2444702290384164	-1.3761971297702003
17682_1	-2.7771265279014195	-2.325523935598805
09376_1	-1.1344377069042828	-0.7722044866843971
10759_1	-1.845114400101739	-1.50373367702404
18035_1	-0.09732405417962664	0.7779677946543488
02862_1	-1.0915959204001418	-0.5007658638844914
10279_1	2.8402116272911364	3.261388386113784
11040_1	3.921780162359209	1.8612379288913035
10279_2	2.722961597245739	3.223538284300692
14976_1	-3.2811984921143456	-2.6920514440919687
14523_1	-0.5908928213109911	-1.1856166445925664
16764_1	-0.6040309112438998	0.45586429963596675
04261_5	-1.0163649223148248	-0.7035732252518683
16424_1	-0.6169558016270466	0.6782476655441387
04261_4	-1.1380935079294439	-0.6262617359082396
14499_1	1.0482183567211898	1.3918961968172043
04929_1	0.08429056660606793	-0.8675934547120887
09617_2	0.13107899982351146	0.8925472723583043
09617_1	0.13107899982351146	0.8925472723583043
06890_1	-0.5974168621040016	0.3202184902781555
01121_2	-1.430978979203065	-0.6685227852124553
01121_1	-1.3921457302501956	-0.5844496570410156
13029_1	-0.5297374164372749	0.9365847293317602
19025_1	0.4306320290044815	0.4540788942919862
16412_1	-0.5612924491877501	0.09609837305807378
17334_1	0.08415166156119003	0.32954850379765777
04138_1	-0.3358460507159188	0.0021490565647654947
18905_10	-0.8842238716104484	-0.42645160691453565
13906_1	3.2406700030980566	4.323624248377844
19293_1	-1.0623336801807461	-0.4274438801278775
06763_1	3.6192633368038507	3.255824798406782
16412_2	-0.6382467854607975	-0.07205830203956065
03835_2	-0.9337952910726025	-7.1860114297362925
03835_1	-0.9337952910726025	-7.1860114297362925
03108_2	4.343439457864587	2.950948459148738
03108_1	4.714511440003843	2.8413847109129238
10915_1	1.214352072899782	-0.12168109859912146
02249_1	-0.4585672967885338	0.7448851188143708
12101_1	-0.8628501978972062	-1.7976388167065052
11426_1	1.7398084039879897	1.0975759132358762
15624_1	-1.6765255180514949	0.15139335450085856
15564_1	0.4131695006355577	-0.6797850216155821
00372_2	1.3215900012139166	-5.575152096766298
03186_1	-1.1807419675322315	-1.9183996551494529
03186_2	-1.1807419675322315	-1.9183996551494529
00372_1	1.3215900012139166	-5.575152096766298
05403_2	-0.7185511664873055	0.49709089620019586
05403_3	-0.9653469855700686	-0.33151065146948167
18471_1	-0.3463121459797557	-0.7564573395232328
05403_1	-1.1139959253057903	-0.46233859599150673
05403_4	-0.22767108942280256	0.636407205530948
05696_2	-0.9012603461604166	0.1238463282295088
05696_3	-0.9012603461604166	0.1238463282295088
05696_1	-0.7631662858919307	0.3243641822716272
08444_2	0.7532731723469616	0.9816633997849822
05696_4	-1.1572651578906523	-0.539364024675062
03416_1	-1.1169733155264119	-1.6063668004046958
04137_1	-0.42969140033601516	-0.18876431398374915
02943_1	-0.6301240454929947	-1.2996788912480879
02972_3	2.973894270296295	3.0065380924731544
18670_1	-0.21250745812794858	0.06301312977821727
02489_1	2.939750822187488	1.756391134427493
02489_3	3.066019007746217	1.828293222608143
02489_2	3.1322451381558487	2.0464749258478223
04546_5	3.3044225203768285	3.121173621149599
04546_4	3.3219733141442696	3.0096507913783244
12388_1	9.325319251263135	4.153174653760023
04546_1	3.491525137374264	3.0505793179852008
04546_3	3.0394180415743897	2.3023237155809584
04546_2	3.1262445373424264	2.9491230521468497
18238_1	1.065754641588864	1.3343095325924041
09548_1	-1.0886318762357412	0.5591478812218229
09548_2	-1.0886318762357412	0.5591478812218229
14441_1	-0.6135592953367458	-0.8635607026319958
17113_1	0.10418980315371218	0.16578435263882785
04828_10	-0.3388233162557307	-0.622567410479216
02209_2	-0.4182862514870075	-0.3319336312145351
02209_1	-0.4545378891642039	-0.5264657754108084
05404_1	17.885079788960137	17.370725225302255
06094_2	0.9676759849964575	-0.9020171188224522
06094_1	0.37706384003031335	-1.6112353421834014
06543_1	0.7053601352810793	-0.6551952669017664
14090_1	0.07461083237940247	1.1895617215283965
14090_2	0.07461083237940247	1.1895617215283965
06797_3	0.6029370874304724	1.0551004122987324
06797_2	-0.09101688889568404	0.2921081511610355
06797_1	0.6029370874304724	1.0551004122987324
05062_1	-0.4219150179131256	-0.2943861360165938
00009_1	-1.1103176393233305	-0.3688227138248221
02109_1	-0.3215842656652975	-0.22564489473578941
04994_2	-0.5095562639333374	-0.7266222056335137
04994_3	0.8081338147014313	4.078504315426206
04994_4	0.6903863658510082	4.170372846472408
12143_1	-0.8688925759641287	-0.4096029764389568
10084_1	0.45450879186610027	0.38906755099170187
02480_1	0.8126644662544996	-1.7382702122470546
12023_1	1.906613573998765	0.5034060578997996
12023_2	-0.19555586796268554	-0.5832210135761597
03873_1	-0.3997576281115479	-2.6280614379414073
04263_1	-1.1520784268221185	-0.6761783089516866
11502_1	-1.5177522258170946	-2.0398848788666255
03299_1	-1.2339513904451458	-0.5961625484836004
13100_1	-0.053039876002731856	0.18931967054387133
14296_1	-1.784232137827349	-0.920318225448038
14296_2	-0.8223218831270068	0.5126459457403216
15131_1	0.21894038493264734	0.2867900387879745
15131_2	0.08488643694654374	0.35037888241068504
07172_1	-0.6490141610127474	-2.17820264385072
06591_1	0.6489381726561979	0.9148002973831426
19648_1	0.7782186092073963	0.33647764713687867
06544_1	-0.364050396587846	-1.9530116263979762
10579_1	3.364202795534947	-1.703952938323975
08740_3	3.0214278700143034	1.1550129371114126
08740_2	2.603160885729448	0.5151821279084361
05927_1	1.6730725973458895	2.0657090879482967
05927_3	1.5290165692415023	1.0118703781860932
05927_2	2.24367203829679	2.32035582004183
06986_3	-0.8219677619352305	-0.02605873764177158
05927_4	-0.5362042151835348	-0.8261550780064608
06986_1	-0.7737692538074051	0.2605859671145554
03061_1	1.0948060763614187	1.6964885038557513
12499_1	0.9097881424087965	0.3165008160155667
18658_1	-1.3672765596427787	-1.1499157383898746
10857_1	2.305276436541316	1.491719389241287
17356_1	-1.9679761714367494	-1.7616296968792922
14770_6	-0.655210822450318	-0.9691532097752242
14019_1	0.6337753512190821	0.6105078992711315
00049_2	0.23244902297956205	0.4862859222573279
00049_1	0.8424237366845765	0.8767755278037912
02327_2	7.088655842220032	1.5954248458962939
02327_1	3.8638460733774984	2.7729893994489503
02102_1	-1.4890625834967075	-1.8576481676193835
12000_1	-0.6491847694131146	-0.4677041844463856
12028_1	0.7925852029722583	-4.381195856380411
10242_2	6.095061990417161	1.596064034116087
05324_1	-3.3100185927913124	-1.0384498569967873
15246_1	-0.7026724059258421	-0.3255966313720746
16266_1	-1.2157950580301993	-1.1064507983813128
05981_1	-0.12839629764566862	1.3979411175621026
13517_1	2.3717464812645623	2.300847139931382
17564_1	-0.3953915916361447	-0.08622807849887248
04231_1	1.5542254189924272	2.604383776278799
18671_1	-0.9867843839027054	-1.626362101442548
06067_1	-0.4136444784679051	0.3402160759230428
06111_1	0.030014727278466213	0.002842184350545729
06067_2	-0.9562375303510643	-0.5941796455102049
07219_1	0.18415640357052243	-1.7761341038115388
10364_1	-0.17345588741664042	-0.019277000514459353
02816_1	-2.0072373866722053	-0.9505734885372403
17474_1	-0.6388876435092251	-0.8540534992555804
17163_1	0.44853841110234416	1.323255287128366
08402_1	-0.9311848053046569	-0.7962937294708281
06457_1	-0.32035140161388054	-0.7585723504910602
18144_1	2.2023815114363963	2.986481180248764
02320_1	0.7628366020064269	0.20386999374905646
15487_1	-1.852927255081159	-0.8644305287437346
05020_5	0.3011029771143504	-1.1199572007083516
05020_4	0.3011029771143504	-1.1199572007083516
05020_3	0.3011029771143504	-1.1199572007083516
05020_2	0.20700830370988033	-1.2944945292022494
05020_1	0.3011029771143504	-1.1199572007083516
13628_1	3.9474554770706156	3.4940004815959655
12990_1	-0.7345605138260006	-2.0584352375792987
01337_1	0.5398137420845152	0.41827992557383187
01337_2	0.26565159794627025	0.24265436963624598
05593_1	3.3088409944750303	4.427402381910459
05593_2	3.3088409944750303	4.427402381910459
05593_3	3.3088409944750303	4.427402381910459
05593_4	3.2273140860335836	4.3324708791276025
18936_1	-0.5871140481474876	-0.6534901281177481
14764_1	-0.07175716602141702	-0.6124608778830334
17832_1	1.2810501463092798	2.5905780896661854
06075_3	-0.12453992768205435	0.060421372037770205
00534_1	3.5470390409311214	2.802123227703949
00711_1	-0.9839141920827396	-1.0492075073837368
15193_1	-0.9500737130736533	-1.3882254923576438
16678_2	-0.8042055166595682	-1.2334323628368038
16678_1	-1.0533432801465104	-1.6373925412829449
10127_1	-0.32215492027244264	1.1258531838045274
04815_1	-0.5777072752978719	-1.0093221541231214
19012_1	0.2063253481603161	2.5471221948189013
07210_1	0.13700244958381436	-0.019253821874637644
18481_1	-1.4286954167917436	-0.6542309377094098
02417_1	-0.6253234943149445	-0.796466581343604
07130_1	0.5581060893448003	1.5243788513850705
08832_1	-0.45272031073618646	0.03949310700564457
08832_3	-0.4192656733292105	-0.17114581059494594
08832_2	-0.3956641392585888	-0.15522483990052205
01768_1	-2.424535294136877	-0.8826962940714038
01768_2	-2.2863787991671423	-0.7576264032671061
15960_2	-0.0701012845245722	0.13171474302517527
15960_1	-0.0701012845245722	0.13171474302517527
11632_1	0.3243824103112266	-0.03919826902555723
05842_1	-2.270491662566929	-0.8853611272555026
04284_1	0.007460592706774238	-0.718069137225295
04725_1	-0.41701239976173465	-0.5658136169024983
10544_1	3.6779213253023038	3.162810350675234
12830_1	0.9649839203768343	0.020315432391460497
12830_2	0.9649839203768343	0.020315432391460497
08138_1	-0.7942591268518308	-1.3047557660304774
06222_2	-1.1372750653688861	-1.5219713546742168
06222_1	-1.1372750653688861	-1.5219713546742168
00533_1	-0.24949539640583762	-0.5241837659616904
00533_2	-0.27543198423591175	-0.1638335787777505
14230_1	4.013301472746388	4.050740522472286
17970_1	-0.0876729505696866	-0.09624046476737202
15738_1	0.4028099625276801	-1.098533308211965
09794_1	1.3725238842154788	0.10402053752632856
18116_1	-0.467294474555093	-0.45224020560116696
03384_1	-0.3640775919346205	-1.49468313654351
19626_1	-3.486096106921469	-1.262554391423957
05205_1	2.412066572854382	4.137005161051737
11225_1	3.965484547180676	0.8149581255508638
01543_2	0.1674301705927056	1.139379004709288
01543_1	0.1958125742668918	1.0298967872456233
11225_2	5.410091857527004	2.4546919761866848
01763_1	-3.9709012545215963	-2.5286356699419157
08105_1	-0.09186605028007844	-0.5017652893714439
06182_1	5.216258178799034	4.416189269564446
12444_1	0.9724547957150199	-0.7634933891588771
12444_2	0.8313844151409276	-0.7526365984725016
00749_1	-1.534807071745309	-0.8060920417540656
00817_1	-0.44032563486034715	-0.793593205604604
00200_4	-2.0745840211900948	-1.4313271401754646
08939_1	0.27988110661608434	0.3015679162578708
03900_1	-0.9849729823334209	-3.1189078512309534
00200_1	-2.691884626358661	-1.6521192737766723
00200_2	-2.132098877701356	-1.1837021356243822
00200_3	-2.1326895694226558	-1.2698707274087537
11896_1	0.6163506372096882	0.965348730767535
11896_3	0.47431418586274876	0.9013522059992356
11896_2	0.47431418586274876	0.9013522059992356
11896_4	0.47431418586274876	0.9013522059992356
16636_1	-0.3885973944423321	-0.0621876524221916
16636_2	-0.30507913109686424	-0.04082768204379317
16636_3	-0.37921111621908576	-0.4444573179046456
17977_1	-0.36325224053944194	-0.020765985578957036
09414_2	-1.901468759417913	-1.2080957090204647
09414_3	-1.5260884735769658	-1.5015373434310204
09414_1	-2.017530804835406	-1.5335206316870353
14643_1	-1.1394566467213743	-0.9616612279626606
01274_1	0.15003547260057448	0.4878555040647443
01608_2	0.2659704414101717	-0.34609845225922253
01608_1	0.2659704414101717	-0.34609845225922253
16010_7	-0.4510313860817413	-2.4231777241132404
10809_1	6.262847143792168	-0.7316363447519434
13309_1	0.7222826977515061	0.5263476449888076
16180_1	2.6562499452695185	-0.5348313583583986
16180_2	2.636584445760672	-0.41716916609429244
18741_1	-1.124381435599208	-1.8672905662045123
17243_1	1.5332881060741776	2.8592248839647327
01937_1	-0.24685081180432544	-1.5889676104182326
15364_1	-0.7425657065330605	-1.4287027253942979
03746_1	-0.5552650131437994	-0.33410461459633733
16173_2	0.9082447590037183	0.5716322282184665
13833_1	0.49310464718946523	-0.232956111153082
16173_1	0.9082447590037183	0.5716322282184665
06346_1	1.6510192458365047	1.7106849816861613
15906_1	5.518006899378815	6.508263438061211
07359_1	-0.8997620140587977	0.05539103676865853
00371_4	13.114125615669035	14.595397405204228
05046_1	3.330293650025123	3.092892139911517
10045_1	-0.31562952349559137	-0.7000602946266481
12093_1	0.4589398047966816	0.2521721026148116
06001_3	1.947866869085555	2.028693874841072
06001_2	2.3940545951329106	2.3901706195262777
02555_3	0.12669527561156346	0.3089415185983926
02555_2	0.08082636386025033	0.07517224506746789
02555_1	0.12669527561156346	0.3089415185983926
15411_1	0.3782474256142442	0.9114194581286101
02555_4	0.12669527561156346	0.3089415185983926
15776_1	0.6560439949236744	0.27999525155765514
16984_1	-0.4867636411516295	-0.8208268919754955
11304_1	1.116994489347416	0.09529496656042102
12959_1	0.7635985992812485	-1.3873236424608804
01601_1	0.03546966536596219	0.1571446875438669
07556_3	0.7226847258709305	-0.7975433393788007
07556_2	0.7226847258709305	-0.7975433393788007
07556_1	0.7226847258709305	-0.7975433393788007
09533_1	5.723435172912286	1.9469063923404137
02838_1	1.1072996136346767	2.326554220018541
13349_1	-1.5691971158965323	-0.9677448437744642
05658_1	-1.1243315520558106	-2.0041599421368046
15833_1	0.8692826045873508	-0.49590275565268893
17787_1	-3.19565654893886	-2.709404146726494
11995_2	-0.07826294739861706	-0.5005753555799783
11995_1	-0.11649741618093767	-0.5169427926505632
12216_2	-3.2705651397853224	-3.0331827292014095
08143_1	-0.9548546520534736	-1.4720921277678753
12216_1	-3.1570619720885595	-2.6167386917279982
04670_1	-0.6635446256994336	-0.4030303936799937
00115_5	-0.8181031581341821	-0.15837364463940684
00115_4	0.6704160549699728	1.9675969272445473
00115_1	3.911099080213898	7.574311791680619
00115_3	1.5650246051802235	3.6288855696127102
00115_2	3.8444169800925003	6.856093540359969
18463_1	0.9932960817088307	0.853544627230538
10760_1	-0.8245833178960319	-0.9983559783343408
18791_1	-0.193930432928756	0.8193190240142103
05294_1	0.827100028385029	0.38392009130776206
05294_2	0.5324722951765571	0.2061934927493967
03655_4	6.817020415778824	7.307923712820146
03655_3	6.92008985647335	7.448111743747821
03655_2	6.92008985647335	7.448111743747821
03655_1	6.92008985647335	7.448111743747821
00918_1	1.9082770827073539	0.2595939058462209
00918_2	1.8586780364123108	0.4271372609016071
05080_1	2.6627453252287516	2.527217220698465
00320_1	-0.030083810460201588	0.8952170041972822
16573_1	-1.244767451193912	-1.8506478065849405
06718_1	-2.931172667028296	-2.701934150949721
13871_2	2.733516494844661	-1.9231057721829456
13871_3	3.078812594277405	-1.4788389277585265
13871_1	-0.8783284347016896	-1.1203773682921492
07182_1	-0.6330812388776402	1.478190978925075
10962_1	-0.5900239015616543	-0.9810969926823345
18783_2	-0.8615619572381555	-2.514212078071334
18783_1	-0.8371081712110034	-2.484953948797094
02661_4	8.907191229852469	4.520283902989566
18029_1	1.4482990027019689	3.8767410870875283
02661_1	9.252398080526472	4.731363959371909
02661_3	8.802330051067838	4.495055404777038
02661_2	9.252398080526472	4.731363959371909
14573_1	-1.4688476192102833	-1.8933479494719831
03946_1	0.492808103895367	2.727560936060134
03946_2	-0.9066830773670526	-0.3633033403296322
07784_1	-0.4724301566173389	-1.0209814475222556
02270_1	-0.3301861870866568	-0.6536256683669235
04050_1	2.0775422869912283	1.1479694917449779
04050_2	1.8571956435182067	0.6722988680500821
14224_1	-2.1878582426150395	0.0050929589576371725
01897_1	-1.6763013493189654	-1.0779833587787762
01897_3	-1.3977538885817928	-0.6780543641564618
01897_2	-1.6763013493189654	-1.0779833587787762
01897_4	-1.5758523334669015	-1.0237680210323488
10262_1	1.2996195058651203	-1.466780245164311
10262_3	1.5976774881557496	-0.8537631499696472
10262_2	1.2996195058651203	-1.466780245164311
18436_1	-0.9533794395545564	-0.09982958356548988
00329_1	-1.7024542238948932	0.055566381148044464
11092_1	5.269046818705828	0.636476859910279
10038_2	0.41850271566290675	0.6374740142798219
10038_1	0.41850271566290675	0.6374740142798219
11379_1	14.360541603279852	12.009397489711507
19240_1	0.5860113930822982	0.42308793546699963
02906_3	-0.6635852112383881	-0.5006490637554561
02906_2	-0.16245041335132637	-0.22388654302839495
02906_1	-0.03490647945800529	-0.3601734111928563
15940_1	-0.732736222999666	-0.5631036156158116
05473_1	-0.6949696010422494	0.1906267505271062
13708_1	-0.11104602622872417	-0.15595061574485225
13422_1	-0.7364807916317667	-1.110687226943166
09743_1	-2.0700413917227714	-1.080885969326384
18679_1	1.5172116502501005	0.9590531176160839
16353_1	-0.3007779971965655	-0.4628176850513155
04059_1	1.9343997428797586	2.934497072857728
08368_1	-0.6341475206289041	0.7590135172883565
05607_1	4.220388954315421	2.910208737762976
05607_2	4.189292612237477	2.9339953191753994
05607_3	4.030379392424219	2.521203396690642
16587_1	1.2542445979626784	-1.757234734779824
06332_1	0.7260351147117027	2.220050452911626
08274_1	-1.159192834326678	-1.0686457480535791
19528_1	4.2051686050683195	5.346010195231163
18821_1	-0.3306427611540138	-0.5009145102724615
02623_3	-0.5611572820933369	-0.723950330224663
02623_2	-0.03515160211900448	-0.4548295997358691
02623_1	0.02293991674305207	-0.25253887048738033
04941_1	-0.9249409148040294	0.21932143010208893
09924_1	0.5565706108311125	0.004064524991652441
11579_1	-2.5317565180746904	-1.588303974951752
18310_1	0.14537340188617154	0.7189432833381106
17616_1	0.241509550293994	1.3342642466174839
02783_1	0.3342653901047007	-0.007402596899093616
02783_2	0.26389308464349515	0.22329849335956897
05155_1	1.8523565642382884	0.493342920142557
06533_3	0.4151291846785162	0.08801191661196572
06533_2	0.4151291846785162	0.08801191661196572
06533_1	0.4151291846785162	0.08801191661196572
11339_1	-1.101275183959661	-0.9600860707053398
07491_1	2.744777096303732	2.075218199542822
02170_1	0.46972091261632076	1.1229033198994403
19577_3	-0.7638137632609877	-0.31160788663172934
19577_2	-0.7260546889454426	0.2732873908223228
16381_1	0.9202806677632899	1.3930222049036347
15164_3	-1.5759899589618733	-1.6549184883099697
15164_2	-0.8873766503536907	-0.7481729775047752
15164_1	-1.8165565740062455	-2.7654082728461544
16354_2	0.1276904622056455	-2.493941613958934
13584_1	-0.6165973575705729	0.0025125902263498645
06747_1	1.688427172556839	3.8141585664213453
13139_3	-1.9869814924757527	-0.7847962569197007
13139_2	-2.069678675500473	-0.9633253818158591
13139_1	-1.944015007306735	-1.3454908285914753
02581_1	-0.3064533086733726	1.5714234994317922
02581_2	-0.9615910900327443	0.6209616083376277
09874_1	0.7440930207223565	-0.3127358342956468
04946_1	-0.29176519277170965	0.8328186530795465
04946_3	-0.39086588098216535	0.5567269474210734
04946_2	-0.329999661088369	0.8164512161544808
09874_2	0.036465581491210375	-1.061260383094388
09923_1	1.0734120074041122	1.0801468130609537
11570_1	-3.2380654057640648	-1.0818740771849589
02788_1	1.2960415282715978	3.443055862715217
06815_2	0.9341391969785028	1.9462052358300825
06815_1	1.2275626379552698	1.7740872140800166
12798_1	-1.0606198782777945	-0.9727453280704976
12798_3	-1.0579341170239793	-0.8002993225784776
12798_2	-1.0690060129280035	-0.9293966873176869
18761_1	-1.1200359810616654	-1.9477091515275715
08736_1	0.5039021436088652	0.712288083706615
01077_1	-0.6812317284791797	-0.6012027593444982
05884_1	-1.9505609977211869	-2.0147782313345415
05884_2	-1.9505609977211869	-2.0147782313345415
07751_1	-0.7386034936214864	-0.8535309869169323
16857_1	-2.4827300909826597	-1.698637180967391
16701_1	1.3910624242118494	2.031127182339067
10331_1	1.4576620979780266	-1.1392706889658184
15219_1	-0.7453027268209561	-1.6850543823877997
15219_2	-0.24677001520540298	-1.232632377197926
04404_1	2.657212680656084	1.806890635949192
04274_4	-0.16632367252968916	-1.6108810622593337
04274_1	-0.3062748598320476	-1.7706064844008251
04274_3	-0.16632367252968916	-1.6108810622593337
04274_2	-0.16632367252968916	-1.6108810622593337
01904_1	-0.29447340512779274	2.033191193806222
01904_2	-0.2197555018217835	2.2832401984357675
13179_1	-1.8721790912830336	-1.0468430082239975
18932_1	-0.3268121213630374	-1.0171143439495536
18199_1	0.9201011354882204	0.39364080930109413
18199_2	0.468251877740112	0.24416541218098065
18199_3	0.59356315295663	0.3389036369569185
01380_1	2.1310445802948372	3.6262535410584933
16214_1	2.1404742275910387	2.099641062517283
07246_2	-0.25893503072511603	-0.27889031136718767
07246_1	-0.25893503072511603	-0.27889031136718767
15290_1	-0.4842178129263638	-0.8134700987778087
12531_1	3.33333305011838	1.8410430148594132
12531_2	3.256708310319663	1.6543749805802763
10216_1	2.183191676259593	1.9261744425109173
10216_2	2.1893722593515115	1.9831993226195737
10216_3	2.1964890355440723	2.04744688994261
00636_2	1.6339136171001876	3.7273924380658245
00636_1	2.1058421140616694	4.267010499950364
00392_4	1.6292881314722756	2.3416482800473277
05524_1	-0.3514983960638355	0.9897909678890828
00392_1	1.6292881314722756	2.3416482800473277
00392_2	1.6292881314722756	2.3416482800473277
00392_3	1.6292881314722756	2.3416482800473277
03687_1	2.4804049720543837	0.5286171176791941
06144_1	-1.4838426317590354	-0.37007968059178165
17341_1	0.05077666473443887	-1.1862828943469976
09749_3	-0.8333408978367524	-0.7437128778313236
09749_2	-1.0357309340040963	-0.7244641293130298
09749_1	-0.7590551207984398	0.07755128419531321
01845_4	1.3242754264058014	1.2831240834290911
07756_2	1.0597077194681326	0.21061221352438952
01845_1	1.4745923823640616	1.2211133798352494
01845_2	1.4745923823640616	1.2211133798352494
01845_3	1.3242754264058014	1.2831240834290911
15197_1	-0.3684026504059156	-0.5329093048297109
15641_1	3.1962899175552586	-2.0050102010193696
11966_1	-0.9471167798335963	-1.1791194052150713
11966_2	-0.8139914256615165	-1.0521503001894343
10700_1	-0.35382221087711596	-0.8158758413904179
10700_2	-0.6526441140893448	-1.0159921835786845
08447_1	1.5411113896254385	2.343529932719055
00255_9	-0.18278037755299092	-0.10889862944376727
01387_1	1.610542686524422	2.209451709679077
01387_2	1.2302785817730175	1.858888195792777
19146_1	0.17574550966601155	0.34953675408333584
06588_1	2.7315925463764863	3.0447223886382817
12922_1	-0.6286069043133474	-0.7339283781168815
06588_3	2.6768761789273405	3.0609449704004037
06588_2	2.755646404067374	3.0816545407812628
12207_1	2.9788948294437425	-1.4708393400708628
12207_2	3.337450130769138	-1.5354483895992344
00214_6	-0.4036286380294777	0.2813088076161039
18222_1	-1.2579531327799494	-0.6679561865733303
00214_5	-0.4036286380294777	0.2813088076161039
12865_1	-3.647739339867986	-4.609968707291311
08415_1	-0.3119761654532348	0.9485048276998969
07658_4	0.6725370429187015	1.1101370982448389
07658_2	1.0779092077711532	2.2065391011944557
07658_3	0.9638769828154173	1.7242101214594259
07658_1	1.2740273731025802	2.417853797474625
17925_1	-2.810794914796862	-2.3563467761035026
14000_1	0.5924125263547458	0.2746299316438199
11684_4	-1.30718501722804	-1.3308042994724856
11684_5	-1.4727567783345883	-0.8143302978444735
11684_2	-1.2512012655068254	-0.6088588396690211
11684_3	-1.4196854478948815	-1.334985032174056
11684_1	-1.3884649046238344	-0.9481282207000659
03351_2	0.6655689344472185	0.775659295084286
03351_1	0.6998264828427628	0.8107942082512709
07920_1	-0.6543640277821404	0.07750490686313061
12658_1	0.45554872428983717	1.259632355840684
12658_2	0.5138721417599291	0.5007709610014972
12658_3	0.2472017329848305	0.28707798306432597
12658_4	-0.03401622294113704	0.4321954993590298
05168_1	-1.4111708046555584	0.14659915854436623
09805_1	1.7629013605612265	0.15607720234557565
09805_2	1.7873551468212092	0.18533533223099585
16792_1	-1.4373765051721428	-1.07498669448277
17075_2	4.007962541581218	3.5443155938498494
17075_3	0.9331302011698418	0.37482327323387654
17075_1	1.8270406382354842	2.8271259273403375
00736_2	-1.2162776933990251	-1.259208805952123
00736_3	-1.2863562979189744	-1.2848248628927577
00736_1	-1.2014983029665025	-1.2120678298145249
08074_1	-0.34406711750562036	-0.7497349900934678
14830_1	-0.40638778389329755	-0.4950452663381766
15312_1	-0.3300633928309261	-0.7448078816435482
03576_1	-3.475466568503908	-1.69479886085018
02279_1	-0.01529226698112407	0.3851964599977764
11821_1	-0.393492323761894	0.12256159911494979
17466_2	-1.3580278411252955	-1.0434769580518077
17466_3	-1.3580278411252955	-1.0434769580518077
17466_1	-1.3580278411252955	-1.0434769580518077
01427_1	-0.9499398237247086	-0.7703433288027481
18164_1	2.1688644785746867	-2.9641516984905065
18926_1	-0.007422425100959029	-3.024260384007259
19363_2	0.7801090829736487	0.25615277324114505
19363_1	0.7801090829736487	0.25615277324114505
10665_3	5.704393237290059	2.664063543570326
12433_2	1.104450321915646	2.512322353338921
12433_1	1.6431938283341871	3.2623462450516927
06828_2	3.594095871535682	3.56307855384667
09660_3	1.130100597903219	-0.3726486705911993
06828_1	3.5844307473009387	3.572141438396746
13488_1	0.9509579872967143	0.7780052363757095
18494_1	-0.1157733541193019	-0.30569628961374473
01593_1	-0.5311485601858302	-1.0697377164854442
12653_1	0.18554629587670124	1.2640562792018573
04798_1	3.003628554389433	4.741382520931173
16956_1	-0.46605647596952704	-1.471903667769122
01678_2	6.014341025132307	-0.8422856598684048
01678_3	5.772988762691238	-2.634336287510716
01678_1	7.078785220844292	-1.761768776347064
01678_6	6.776915669658774	-1.6496918578689401
01678_4	6.327047320533165	-1.8841640873636534
01678_5	5.214914723516994	-2.3393166016378855
13927_2	0.4876696746643566	1.7058240193816419
13899_1	-0.9201966402622938	-2.073798308751331
01631_1	0.6892695045527936	1.479713763104617
13927_1	0.3048042049478673	2.065775125892931
10830_2	6.368058589271822	0.4717429297104063
10830_1	5.952972190904983	0.3605937447807337
00739_1	0.023903284905099187	-1.1584904003596348
02733_1	-3.225596501157998	-0.2792602496977379
04822_1	-2.679117091219087	-1.1262339172301763
07616_1	-3.2949773816370005	-0.5575741643317924
06955_1	1.5511019991674395	3.5513346072927634
05001_1	-0.37766479871134007	-0.4459241734642019
10181_1	0.36447923917075886	0.5388405407372447
11062_1	0.7160506384527244	-2.598151020129346
18260_1	-0.05375917491692317	-0.0800616786421342
12124_1	-1.2136876732554818	-0.5633106370644709
18591_1	2.611555550697812	-1.251418547099358
15863_2	-1.023413562915085	-1.1850733296362632
04686_1	0.41662904595359496	0.05010412207930859
14630_4	-0.925994539066597	0.0276366115883393
09029_1	0.09826178425209864	0.10164217525899222
08489_2	-1.1706824935543416	-1.4861679247172033
15428_1	-1.448931169595017	-2.829885321682279
10636_1	-0.965649489561475	1.1848289163551344
16239_3	1.230465546584309	3.6823102334980904
15016_1	-2.5101212586894697	-2.5178274010598143
14229_1	0.3619524181842272	-0.23945179662249938
03435_1	7.206183182409585	3.2968685414177417
01638_1	-2.352235238083086	-1.8576118883995987
10143_1	-0.43525682024555945	-0.7979749429708063
18379_1	0.3788675663374298	0.2934014266590639
11205_1	-1.636299926657376	-0.16808216281996646
07873_1	0.36625604807268164	0.607343369710823
17420_1	-0.010441024686589029	-0.14703836010293525
17420_2	-0.5596964444419436	-0.6439232696923609
17420_3	-1.3373139687435476	-1.2671241823175405
17420_4	-1.495571158390522	-1.5685888246028226
04080_1	1.9061246293560536	2.5127509001556136
02007_1	2.2644992696434194	4.453238089068425
15099_1	3.2978855048851976	2.8254643258057586
14466_1	-1.6792768099847315	-1.1617645335266316
04689_1	-1.6899087413774403	-2.78291030436075
14986_1	-3.0265531188204484	-2.138058588634787
05730_1	1.7966277230145344	2.7443395663956
11948_1	0.5163172653839857	-0.35509141718493265
05077_3	4.907457747015723	3.741355624946398
05077_2	4.907457747015723	3.741355624946398
05077_1	4.493216539485001	3.3735379419465135
19680_1	0.3893963169386544	-0.6046564571645758
17189_2	1.0494852067633467	1.2175254928822214
16508_1	-1.4842220292492136	-1.5263034600377905
05077_4	4.493216539485001	3.3735379419465135
00499_1	-0.8359741386819232	-0.5286602563321976
17993_1	-0.27831556156234083	-1.1840987037706254
01105_1	2.023415026210568	2.040012820210639
13617_1	0.42067615238120115	0.5411119602155923
01268_1	5.1160258517913455	6.1774717396999295
04360_1	2.21842871278859	0.7020168405521945
09622_1	-2.043011216927699	1.646655141603067
01268_2	4.6805885828645835	5.695203926903294
13245_1	-0.7007963605436097	-1.3658592642953336
18045_1	-0.5922991471750728	-0.7527949160560565
02771_1	4.429792329188057	2.9838234070136496
03083_1	-0.4776337883238747	-0.5088493343703631
03083_2	-0.47921956949067035	-0.6924107750585717
16144_1	-1.0001320437739203	-0.5790934645031411
15594_1	-1.3308526703774994	-3.0733444420532505
06670_2	-3.2714999261814235	-2.660226738784597
06670_1	-3.2714999261814235	-2.660226738784597
13992_1	0.5587434470500731	-3.8699851329495614
07685_1	1.4415342088170284	-0.16598462952814952
13470_1	-0.9941301674705764	-0.7396362598285959
07153_1	0.7777583974959262	-0.2939799799408247
19687_1	-1.37088587880935	-1.2202842966619682
05188_1	0.4455416416596555	-1.8454575041744574
05188_2	-1.885819147073864E-5	-2.383968425876712
05188_3	0.17255901794051087	-2.1672818606369146
11751_1	-1.55661684462466	-0.6999257163463808
11495_1	1.410190052570396	1.2000839213084946
10876_1	-1.32598509264135	-0.6254448351231003
14674_1	-0.2924932421745333	-0.6292807495467896
03990_1	10.875639676217542	5.064978242322202
14314_2	-0.9403872849805347	-1.2637689701862582
14314_1	-0.5877603899578397	-1.1007830708461297
15951_2	0.9211235597169426	0.9862586423202702
01182_1	0.5114099551130485	0.5734326035178201
17160_1	1.5009570884132692	-0.6499541197611434
17160_2	1.3883729237561049	-0.76043533710462
12005_1	1.2502990990025857	-0.31208469581023746
04026_4	-1.6058101892856946	-0.8386591438887008
04026_5	-1.6058101892856946	-0.8386591438887008
04026_2	-1.6058101892856946	-0.8386591438887008
04026_3	-1.0615474636586448	-1.3082218895854494
04026_1	-1.6058101892856946	-0.8386591438887008
15983_2	0.19827776390520657	1.0271200450422002
15983_3	0.3008124914624196	-0.11372131058150625
15983_1	0.3008124914624196	-0.11372131058150625
15983_4	0.08387590442653081	1.0335000969514185
15804_1	-1.2033730548144383	-2.6202684925431567
15804_2	-1.1085846699577822	-2.849746636469983
05307_1	-1.1188822494739732	-1.6663191032187497
02803_2	0.8929225075255082	0.40346314308563525
02803_1	0.5255428352531445	-0.0873062656521979
03733_2	7.208962340940342	0.4456761472335602
03733_3	7.336156918419146	0.40473316190192055
10066_1	7.46800056412685	-1.742195829056338
08541_1	-0.9510767163454156	0.14864508467299675
13479_1	-2.2235490704340926	-0.26822305366503496
15795_1	0.10403731079641065	-0.4725834134936049
05776_1	-0.26783653473903624	0.5997255197960003
00104_1	1.106267131034837	0.18973438650728713
19424_1	-2.206078891308426	-1.7070899537123223
16323_1	-0.8183964018979176	-1.1621434985411652
09127_1	-0.9680101461570311	-1.0640701520226612
13741_1	-0.03226191004869261	-1.2864558073108965
07333_2	-0.8753612292210172	-1.9166174621916907
02125_1	-1.0609969116492728	-0.523098239302537
17169_1	0.3489567267090016	-0.3302395724952403
18375_1	0.6828661232277219	0.5257749162353393
00970_1	-0.6940819337185539	-0.9208961272509368
16557_1	0.651001508128683	1.4786241533817774
16557_2	-0.38691603981788003	0.24855714924497807
15062_1	-2.7348381464114944	-1.8131339539452638
08764_1	0.415988301260949	-1.443500707586547
18851_1	-0.4959639875603906	-0.3953971008361732
11713_1	11.739190625477203	9.231324161222535
10692_1	1.7896958875200646	1.3626405231131757
04493_2	-0.5458138998808871	-0.44277504537812273
04493_1	-0.5458138998808871	-0.44277504537812273
06636_1	2.0198168975904984	1.38513594571278
06636_2	2.0198168975904984	1.38513594571278
16025_1	0.5309459915872131	0.47012875620722117
02438_1	-0.354873142918951	-0.3623953880944937
12330_2	1.5076191570398798	-0.1315447975414754
12330_1	1.7056674192273924	0.20376782130343418
02122_1	-0.9927921168280599	-1.1814516839042808
02122_3	-0.3408426354733828	-0.15694856107647137
02122_2	-0.9927921168280599	-1.1814516839042808
09530_1	-0.665332442717773	-0.6177940371183395
03223_1	-2.673868472441246	-1.2891387524635247
03223_2	-2.673868472441246	-1.2891387524635247
03161_1	1.9516790191257307	0.8303015063808816
14962_1	-2.6908206995729422	-1.3348039520117636
04451_1	-0.771805216049689	1.1400929267926658
15266_1	0.3235926798508436	0.19801216365313667
00552_1	0.5158844998069972	1.1606364879641733
16126_1	3.719047449630306	5.211006509512761
16126_2	3.6049703091113763	4.451769844797771
08114_1	0.20981422750555712	0.560279842867847
08496_1	-0.9691215388163991	-0.6214293567375462
01835_1	-2.1841232523591323	-2.9489533681101348
09653_6	1.0789962429982545	1.1212464269280717
09653_5	1.3930111779911378	1.675069081882346
09653_4	1.1893996827850053	1.526465719152573
15766_1	0.5742331884532169	0.019141547128772807
04173_1	0.7644433544912309	0.7179801894614757
09653_2	1.1569055837309854	1.4764226052736449
09653_1	1.0744343115795338	1.3231914583245343
04173_2	-0.10797836481724599	-0.1723428348835041
12727_1	-0.36708093732959324	-0.7622879581306661
16754_1	1.4577327358267205	1.1399126694247643
18558_1	-0.7871492128113468	-1.2562906578262227
18287_1	-3.0314904179402227	-2.2286617725242577
07437_1	-0.5018076016429412	-0.6772084359020409
19557_1	-0.8949547369127694	-0.6004622133244011
13895_2	1.6660039288537511	3.465139274566998
17534_1	-1.0191453614686914	-1.501889618534089
15269_1	-0.5163064453379783	-0.08793432481460695
09618_1	0.5301640655809016	1.5828161816404718
17304_1	-1.3924676326285415	-2.1549453322025256
09052_1	0.28554879191433347	-3.573641875036894
18776_1	-1.1392263972746157	-0.7349691265865586
02931_1	3.090921823385724	2.390678885270707
02931_2	3.1135807718230346	2.296367607568489
16398_1	-0.602430685758737	1.0269358299353444
07234_1	0.1013957841634684	-0.9570568652764377
07234_2	-0.6280672284345209	-1.9660373483987241
07234_3	-0.6606325439213842	-1.4541231900423481
07234_4	0.6103699828810923	-0.5076027171510686
09430_1	1.7211917898232052	2.716102303276519
10597_3	4.422241687642963	2.612767362786788
00644_1	-1.5912110192955886	-0.278411333698652
00644_2	-1.5912110192955886	-0.278411333698652
13746_2	1.5694002111406	0.30476169881304305
13746_1	1.5694002111406	0.30476169881304305
19482_1	-0.17982963165632182	-0.3665427227881919
15614_1	-0.6477278885584391	-0.3729375239620749
01917_1	-0.6342598805793395	-1.7380287174658333
01704_1	0.2475477853869953	0.6167770808185269
01561_2	-1.2691708241480235	-1.0724609112860817
01561_1	-1.250910080431641	-1.7357780830482552
06367_1	0.9443283884167605	0.737421002291474
18395_1	0.43804152619777514	0.11875707363806942
18348_1	1.3110452861721562	0.04105062301978979
08286_1	-1.336309345730843	-0.6620126049549908
03847_1	0.2687275966884036	0.05503253399520691
03847_2	-0.09669897992062115	-0.3426725483498485
09872_2	2.744959862771065	-1.2150803030583956
09872_1	3.354032234273472	-0.4701499261484896
15880_1	-0.4025027370233155	-0.7193953189328495
02538_1	0.28317448960951797	1.85382164250196
02538_2	0.27884502078741125	1.9371203081261301
02538_3	0.06517272013224928	1.6107585428632847
19224_1	1.2202178141880715	2.638830933190282
19134_1	-0.7362818010376949	-0.2591210963676458
05254_1	-3.0309830235353736	-2.7156878257140233
17714_1	-2.2161668020278746	-1.5404676188830235
07083_1	-0.13427539823242196	0.28498991886745717
07083_2	-0.011231830184261438	0.6214130137756984
18682_1	-0.9319206422813303	-0.7019836410893658
17663_1	-3.198189599629405	-2.5222167336890307
09308_1	3.150980475110554	2.365366709150938
12683_1	-0.5179930750608045	-0.4606861466220762
01703_1	0.5424337636060946	1.3212643790991097
06360_1	-1.7910118439911464	0.04081824704345127
14386_2	1.2175396178055955	0.3424801764210388
06360_3	-1.7910118439911464	0.04081824704345127
06360_2	-1.8973033029040387	0.0527214378687022
14108_1	0.2433653260079146	0.3968925787136941
14386_1	0.9164527321838242	0.1057480866527003
10395_3	0.49241517549598857	0.9910391455211611
08758_1	-0.529778080658435	-0.39876312360710653
09386_1	3.2740108617428625	6.021138397738203
09386_2	1.6978794112066673	4.65533220633525
11866_1	-0.12234752964359441	-1.969871180836246
11866_2	-0.9492286311440702	-2.2849212438070863
11866_3	-0.12234752964359441	-1.969871180836246
11293_2	-0.618323415242049	-0.226950627233502
11293_3	0.21491084234657964	-0.20579664179812607
11293_1	0.21491084234657964	-0.20579664179812607
02533_1	2.0564261749233985	0.8171543659934359
09335_1	-1.2338888794336533	-1.3469107673793514
07772_1	2.388717600944073	3.7348802907451573
16085_1	0.03413527480661205	1.0288595900871842
11034_1	3.2520924291886324	6.016150504985224
11034_2	3.2761462866175854	6.053082656837167
02953_1	-0.491408655959095	-0.1342540714452225
02953_2	-0.491408655959095	-0.1342540714452225
01539_1	0.6323944389434465	1.5272003585793827
06415_1	-0.27410007409416803	1.09759195766829
13051_1	4.081115855005191	-4.92249351720083
13051_2	4.119694533276924	-4.855998959863693
01250_1	1.4452442010944644	1.385315513436315
06689_2	1.5127741193129616	-0.22930918371120423
06689_1	1.5723071290842192	-0.3117785438428582
04382_1	2.525136709838261	1.5390560370085113
10446_1	3.3521204397977264	1.2619109518361329
12688_1	-1.5016263988371072	-2.1410561992873154
06086_1	-1.1328182774166642	-1.3580266040428723
03461_1	4.604061344739602	3.8321757097671325
02463_11	0.6703024701411769	1.1666695622640946
02463_10	0.6703024701411769	1.1666695622640946
02644_1	2.7727557231984967	5.20380199854272
10982_1	-0.42633016490508535	0.20193986294335264
02238_1	0.04262441593091271	-1.235488143689774
12976_1	-0.5969047111510016	-0.24123547377375143
16293_1	-1.6333292898641965	0.5737797890848997
14554_1	-0.23666656465575298	0.23161758970828306
04196_1	-0.9693110205415004	-1.0827534343646148
16916_1	-0.6344178685256346	0.04865855952967468
07576_1	-0.7220523313524617	-0.3568844077438298
01961_2	-0.16056710509365157	-0.40565606861336345
01961_1	-0.16056710509365157	-0.40565606861336345
18259_1	-2.2356874094846724	-0.44861197449635437
10243_1	-1.7610183864751896	-2.9478999215119
19439_1	-1.2213287408529148	-0.6118493257147675
17475_2	-1.277879948713963	-0.9704299274292607
06680_4	-3.0586931573496265	-0.8851563796254522
06680_5	-2.7139392661782047	-0.5800811452266244
06680_2	-3.0939210131335138	-0.9638302437145212
06680_3	-3.1042764821475437	-0.7879269362950181
06680_1	-3.1395043378150156	-0.8666008003695351
09545_11	-1.0959711542316661	-1.1836639090472927
09545_10	-1.0959711542316661	-1.1836639090472927
13480_1	-0.20111343615353772	-1.219891981751327
05980_1	-1.1125348827488786	0.30616912064734425
14146_2	-3.716492640684738	-0.6496559241407267
00278_1	-0.32326635833378614	-0.9091511220160937
00306_1	0.12207303861141472	1.1479066698973002
04654_1	-0.14571388614495018	-0.3232762313330495
02231_1	-1.3510912243662467	-1.572636425180728
00164_1	-0.8913812063990926	-0.9143307410870802
02991_1	-1.2192762555940142	-3.9042925364686125
08611_1	1.1260621203247858	1.1752439300996302
00031_2	0.5658323259114687	1.0854813945349706
00031_1	0.5658323259114687	1.0854813945349706
09373_1	-0.4064232329990781	-0.6691438499313263
11626_1	1.1665154981739754	-0.36102381625668567
05620_1	0.631669205772777	-0.42564330716258336
01325_1	2.7020783235922856	2.4197003809910784
01325_3	2.8857965993949612	2.811651429817819
01325_2	2.9240160434994316	2.6920202323542144
05038_1	2.3452761525251837	2.1224324056763253
07939_1	-0.7396390871879711	-1.0606346196566774
11177_1	2.4259750341727333	-1.0804772589820386
14494_1	-0.27104683771976934	-0.036196744264354486
18335_2	0.15373142312382615	-1.1263021524558026
18452_1	-1.6326960341983074	-1.5013587682790712
04225_2	-1.0986118358858228	-0.7869825034634159
04225_1	-1.0114350496740379	-0.8425816127731123
16600_1	-0.06867274465985329	-0.5228108988506319
02096_1	-0.6706120451133765	0.3647553580319327
02096_3	-0.6706120451133765	0.3647553580319327
02096_2	-0.6706120451133765	0.3647553580319327
01472_2	0.5521085983920776	0.7098612492497596
01472_3	0.22889884123214788	0.6367028935435046
07340_1	0.7666469541574762	0.6538297798340027
00559_1	1.454536103395366	2.1268526081491546
07340_2	1.3733013350130925	1.288773032219713
19195_1	-0.13626036579153233	1.2302079849848342
19676_1	-0.23125215082909645	-1.1441297658514413
07128_1	-0.9107730942057978	0.27723906633919615
09115_14	-0.08083122807220289	-0.7346457878359542
00426_1	1.019970198292139	0.6089318634783085
06760_1	1.5079647436934458	1.7096350632943613
17820_1	-1.5628485939676473	-0.5211859157482577
02590_1	-0.6067757794960934	0.17949404286783466
04967_2	4.715855596688197	-1.0439179184670975
17820_2	-2.5006634582103295	-1.3538527900730442
04967_1	3.598870618137152	-2.1389296111358744
05400_1	-0.6940023977374957	-0.5559003116707499
11421_1	4.409914003437006	4.068191117019258
18510_1	0.640905721679882	2.581949425811861
03189_1	-2.3987573574566348	-1.1971026829835791
03033_1	1.7873304167143935	3.3383417054371494
16238_1	0.14552062020738876	0.6840236941076983
15740_1	-0.3651724370873134	0.19539816087645523
14063_1	-0.6608103798796955	-1.047775905927021
17408_1	-0.6084097707796908	-1.3107758211465734
03776_2	0.5419830280727175	0.8425971877529337
03776_1	0.6704707539021902	1.1269627872040546
08578_1	0.3582651370517843	-0.2183924623589446
08695_1	-1.36205145648346	-2.166356714797341
18805_1	1.0059961818471486	-4.857359647290916
17486_1	-0.49362004603681353	0.07971599286402853
12072_1	2.024345910452393	2.481646326131984
18301_1	0.12947079450459487	1.5241936915351362
06540_1	-0.13065863326555782	-0.7906713588657039
05409_1	-1.9311628081639363	1.489395013378915
05409_2	-1.9169821989060445	1.4688302981901034
13633_1	-0.33292819127455087	0.13405375415614618
09900_1	3.258348652262793	-0.5337291165254028
17116_1	1.4114691081187623	-0.5672417069202238
16237_1	0.5002608657661759	1.9960883797482056
07502_1	-2.626330767715263	-0.2538023145373627
07502_2	-2.6932006999421	-0.38354032766646196
16237_2	0.57149542613406	2.1110025336908693
09224_1	-0.27900846565971815	1.7165392434778441
10643_3	-0.31755023014629924	-0.011347500824096635
09224_3	-2.0259304919898575	-0.10500181677916043
09224_2	-0.7984218622594207	1.194794854303571
09224_4	-1.2963224864368392	-0.19758045783809575
02374_1	0.28630280138095177	-0.4796658297184804
13780_1	-0.41282692320310244	-1.058605864999019
13780_2	-0.41282692320310244	-1.058605864999019
01492_2	1.2622791934256377	2.030926257715426
18070_2	-1.98021425110419	-0.5152918966435136
05500_1	-0.10593780582785339	-0.3442822265990726
05500_2	-0.09518024629578659	-0.4813703776729126
04132_1	-1.1595470360196494	-1.1625110665029679
05914_1	0.8920813006836389	0.6820397345961355
01492_5	1.2622791934256377	2.030926257715426
03213_1	-0.295911731795787	-1.1823632771322918
15546_1	-0.20870582664865733	-1.181852304957185
16646_1	0.5349681405779839	0.004954162724705391
13254_2	-0.501239811376582	-0.14746373278675673
13254_1	-0.528601433951554	0.021916061779582385
19048_1	-0.23579177192077705	-0.30189392721357944
07343_2	-0.33757617230076076	-2.2119706030846755
02195_1	0.17287241782396368	-1.942351054085786
19330_1	1.235906552391679	0.1440808925778656
14794_1	2.990400243535259	0.2881203575177169
14243_1	-1.1183401179157961	-1.1717186621593028
06549_1	-1.2736770448398609	-1.9403277634176375
18712_1	0.5064214596488447	-1.1686797102504825
18070_1	2.667378643978008	3.00686778895916
04318_1	1.4499289168590614	-0.6820444530951972
07177_1	6.163335143573203	5.6022669132741685
14097_1	-0.20773313347381273	1.6032316263824287
07269_3	1.1610705333725484	1.225839133259531
02441_1	-1.5009494883277519	0.23120634193192746
02441_3	-1.479676105475665	0.2289413549094279
02441_2	-0.7566531991331439	-0.17782368798934112
12945_1	0.7851178001867075	0.43491411575242456
10392_2	1.547025034217949	2.292141780193295
12309_1	-1.6391033054977022	-1.5824369867425885
04061_2	1.2621608164474303	-0.8723494589415095
17624_2	-0.38953732601730817	-1.079668255128392
00484_1	-1.0955739525532415	-1.6216191931801331
09989_1	-1.2321547057224969	-0.6179330106881862
07269_4	1.2363872363777766	1.379734346419089
12881_2	2.0783926314754346	2.202483702678099
01794_1	0.8338512904439986	1.5777108050985662
06054_1	9.611267092156776	7.726667307398846
15706_1	1.7457987023946764	0.02971227099779572
16163_1	0.011031674438708339	-0.10673716855516613
16163_3	0.011031674438708339	-0.10673716855516613
16163_2	0.011031674438708339	-0.10673716855516613
18148_1	1.164063355346297	3.0222570598068232
17799_1	-2.5181042457850715	-1.2583210598807382
08159_1	0.3878451031479918	2.2234034498921647
09546_1	-1.3394772010076856	-1.2149289437423176
02487_1	0.2391822355413743	-0.6271086571053202
11987_1	-0.6517073867005828	-0.2575398126194086
14291_1	-1.0883484453377612	-2.1258454324763916
14244_1	1.4051378629075764	0.42091048697485167
10573_4	0.953114008690317	1.2313404617395536
08901_3	1.4797526427275436	2.57320549712468
08901_1	1.5339936709344322	2.7519787344733304
10573_1	0.6976264843680829	1.2023561427574423
08901_4	1.313625616704666	2.4371408652602513
10573_3	-0.1684570065852321	0.402528414904471
10051_1	3.4684965160988206	-0.15529404421094295
16549_1	1.1383535455526719	2.2162662096031527
17561_2	1.520593244450719	-0.7474139257158567
00715_2	2.054705054774967	3.2926572636003657
00715_1	2.054705054774967	3.2926572636003657
18280_1	0.345482203235587	-0.6905003278427939
06294_1	0.0735471974032399	-0.04880123321553764
12349_4	-0.9380691118574768	-0.8116869951430017
12349_3	-0.8972120010264925	-0.7601820721168151
12349_2	-0.5671970509290994	-1.153337809910492
12349_1	-0.42869335140931153	-0.7333594494942117
01861_1	-1.976160145205359	-1.0361051533020982
15823_1	-0.8233382915066622	-4.555689548177081
15823_3	-1.0929251791247232	-4.189083638293861
15823_2	-1.2979114910565848	-4.099703281817976
18147_1	3.8959035989675606	0.7730358986243191
18147_2	4.98499516710508	0.5532986454724851
00691_1	0.6748626257023708	1.7496812416299763
01162_1	8.27193422194905	-7.284192339872145
16131_1	4.2091216079272264	2.42728767590025
08906_1	-2.9004196690082615	-1.470406531449309
00125_1	2.0428390308945374	-0.39743376924006224
08906_3	-2.51064126951751	-0.6152318571314863
08906_2	-2.4508794605360897	-0.7456634339235206
08906_5	-2.258447142071237	-0.45397351039563727
08906_4	-2.649169683151559	-0.7390070545427916
08906_7	-2.417632995916211	-0.40866885949643983
08906_6	-2.35787118670196	-0.5391004363830616
08906_9	-2.649169683151559	-0.7390070545427916
07385_4	1.7788781905393982	-1.4429590143902642
14611_1	0.5952262399507154	1.983360693449602
14767_2	-1.1565078310566612	-0.7225462723129494
07385_1	5.134353819986426	-2.34118551144483
07385_3	5.360336258526512	-1.7544255685118442
07385_2	5.07325807840898	-2.422500112856407
18333_1	1.396717735318088	-0.18135215440114916
01654_1	-1.3828109339381633	-1.3541366616903288
06114_1	18.425547420730435	14.218749054003371
10716_1	11.951952645539858	9.659786730416915
18071_1	-1.4336322754541477	-0.83611493494963
03380_1	2.491100858474237	1.1825592446636692
11637_1	-1.9846896514216503	-1.4896684163307254
11637_2	-2.5585574438016927	-1.2656331236560545
13734_1	-0.8994013676281619	-0.9441718300861721
09829_1	-1.9972864885501629	-1.0597465560697783
07034_2	-1.98667330657263	-0.759551047964389
00969_1	1.204463009823666	-1.0965128535811273
07034_1	-1.98667330657263	-0.759551047964389
09045_4	-0.8469224271255379	-1.1901498647223816
02677_2	0.019021398285257507	0.5775159646816137
09045_2	-0.8469224271255379	-1.1901498647223816
09045_3	-0.8469224271255379	-1.1901498647223816
12634_1	-1.62126853619775	-1.1390928171879677
00406_6	-1.8073435572885508	-0.665820205589891
12411_1	-0.770697548418685	-1.6050957337340988
16970_1	-1.2038112780290255	0.4678009470678335
15037_1	-2.601046227225016	-2.0681227979060095
06221_1	-0.42337703463345033	-0.2819539241157072
06397_1	-1.1527991953342287	-1.758999534495426
06221_2	-0.6727645969229351	-0.6602476250866784
16277_1	-0.8629813568266408	-0.5444070488504549
04812_1	-0.777689481082053	-0.24309980694696787
10122_1	2.06813261077259	1.2993649396027722
12982_1	-0.15288760025650927	-0.9395114742276673
05796_1	0.3029702624036864	-3.046970974252228
03586_4	-0.5845578401575048	-0.33400870850372666
03586_5	-0.5845578401575048	-0.33400870850372666
03586_6	-0.5845578401575048	-0.33400870850372666
04501_1	0.6362541367845543	0.4258989994939002
08370_1	-1.0301364524792014	-0.9100666467186711
03586_2	-0.5845578401575048	-0.33400870850372666
03586_3	-0.5845578401575048	-0.33400870850372666
11268_1	2.1382390975333685	0.4202136449982463
16184_1	0.6810934338565849	1.1659566420946321
16425_1	0.23806937273111461	0.5265301970736873
01546_2	0.041056497269163716	0.5004711553353518
09518_1	-0.5780659763848243	-0.9778503334294255
01546_1	0.041056497269163716	0.5004711553353518
04379_1	0.7602146723504112	0.626592884482041
14977_1	-2.8146323698318163	-2.2093260847234815
14522_1	-0.13747454271724646	-0.23018974891446486
04726_1	0.5025160303186559	3.0788103814354217
04726_3	0.5918746595118128	3.319467347720736
04726_2	0.5846715592044339	3.1458743530035536
12633_1	-0.5881493417989995	-1.601761451342365
15030_1	-2.816412488188508	-2.3547862860416826
06228_1	3.801447092249145	4.098149399776692
06228_2	2.8394215559084834	2.952451704006042
06228_3	3.7923587098914133	4.184349352604575
06228_4	2.8303331734343367	3.0386516564119193
19294_1	-1.0567030098907715	-2.233554130149325
13028_1	-0.3515508683784	0.01717519309905402
02699_1	-0.30963319396032685	-0.5338359003056139
02699_2	-0.3465130459961082	-0.586775702248171
17684_1	-2.8640224196577044	-1.8437089028359805
11043_2	5.588026986791373	2.6785775242548953
11043_1	9.717071671954908	3.2542747905187825
05206_1	-0.14452246709042893	1.313648134180501
11263_1	3.574245097915263	3.9017060562270744
14682_1	-0.3388311538008574	-0.532012338231918
13834_1	1.4291567657339321	1.183936244249442
02248_1	-0.34065473715672934	-1.2306298583919597
18332_1	1.6237536292021097	-0.3601781562522701
12449_1	-0.5965498002631656	-1.0542240263805907
02201_1	-3.643694114770188	-9.00966204517162
15565_1	-1.4186557792716492	-1.7552535420311797
01549_1	0.4600116568028162	0.6619690143504231
12100_1	2.3950724494490707	5.628279226855473
09198_1	-2.8053805123934588	-0.7854795614896757
18470_1	-3.1719112353901444	-1.6438779715156597
03903_1	0.030898894779237795	0.22730602888051
00207_2	0.718450083818606	0.17618908454615667
00207_1	0.718450083818606	0.17618908454615667
03903_2	-0.09429862957113155	-0.015764497910178754
00814_1	-0.770436236442766	-0.9562400506986632
01120_1	0.5073266937244617	1.4678631633812147
15176_1	-1.2473146802120034	-1.0145378524432926
19114_1	0.9168886829131216	0.1265333269199873
11774_2	0.4446284747820747	1.154056201297597
11774_1	0.3453976771699664	1.38240055523939
11308_1	-0.4495571580344412	-1.6242811082868611
01934_1	0.33915418478063575	0.1355404925941075
17246_1	2.072084356724371	3.3679327929800893
06308_2	-0.8831774158614288	-0.10228387165106323
06308_1	-0.8831774158614288	-0.10228387165106323
14446_1	-0.7588226793312068	-0.3530244765773132
18345_2	-0.5187855343545388	-0.1176993456740929
04005_1	-0.4066375675327444	-0.42873721692584876
02208_2	-0.31217639400056296	2.7497443198896763
15834_1	0.23187841342514648	0.4621043534513847
02208_1	-0.4405602307095259	2.835394381467002
02188_1	-2.443129369422241	-2.027823612441618
06095_1	-0.362457204741805	-0.7257138022162435
18996_1	2.144815195511182	-0.8991852686652164
07982_1	-0.11156821467811906	0.6030224886287288
07982_2	0.054192154303745244	1.1693621114479429
03411_1	-0.6059001528054077	-0.4902474552275562
13388_1	-0.3440830801417186	0.09904290545974437
13456_1	-1.397344111451094	-0.44434205780843694
11301_1	-1.128481440348697	0.4880402795331138
09202_1	1.065101884290197	1.7135092553887334
06796_1	5.474478548726619	0.6446744820802524
04997_2	-3.0653896908195755	-1.0906159914941709
04997_1	-3.0653896908195755	-1.0906159914941709
10085_1	1.9726604953022608	0.7707131287258635
10738_1	-0.453935846279638	-0.32941672710721104
04262_1	-0.7971862163547493	-0.004435406828899424
02755_1	0.03966651319860748	1.0546462533618142
00917_1	-1.250161902586843	-0.4374520544572915
02755_2	0.006708230051298503	1.1674453856337168
05110_1	0.04825816738521016	1.5039395875735027
13101_1	0.4149869871755064	0.35499835002129476
07186_1	-0.5496367199382811	0.6860519244816787
16570_1	0.7127008804083735	0.7035338951333943
00325_1	-0.3335126279424011	0.6874211003248165
17784_1	-2.9002288965137275	-2.3462388191604004
12215_1	-2.92921044777977	-2.5360539653977794
08741_1	-0.1737895771082557	-0.8640915761991819
06348_2	-0.1369118082082431	-0.3721793783827634
06348_1	-0.4827479206003781	-0.6753486476284634
14809_2	-0.1464237939078893	0.05191340485335605
14809_1	-0.1464237939078893	0.05191340485335605
15130_1	-1.2663768181962958	0.07583937243335459
15130_2	-1.3439123461874267	-0.03954456895580005
15130_3	-1.2663768181962958	0.07583937243335459
06590_2	0.2771864732923851	-0.8551520023377561
15130_5	-0.34851308901925304	1.1863703275464177
07989_1	-1.224779400524131	-0.5090507108600759
06590_1	0.16309285587267286	-0.8760374394972059
00999_1	-0.650711535054871	0.775588117548712
03062_1	1.5602030772563005	2.499148791242722
03941_1	15.768019819384062	7.740373883623495
18625_1	-0.8187425464137058	-1.070482315966994
06799_1	1.7370091898912499	1.6867350937042902
17355_1	0.7595736250943438	0.2932918714738735
07620_1	-0.11907627079999739	0.12877604158866962
02103_1	-0.4561329404685247	-1.6026867270032126
18657_1	-0.8786429582549325	0.5017439056625408
12020_3	0.5790653445139461	2.4534972959606494
12020_2	-2.170124292156107	-2.0787410416144594
12020_1	-2.170124292156107	-2.0787410416144594
14018_1	-2.867579898943223	-1.778202854604653
14880_1	6.195330533183732	8.447999733843705
06850_1	-0.519399834753859	-0.080162151904271
10961_1	1.011733663602353	-0.9230196439805622
10961_2	0.7758936707825334	-0.7673723056271156
15245_1	-0.336863662451652	0.5531173916512744
14699_1	1.3151902073142985	1.4614594338288116
13872_1	1.2764267563899914	-2.8187453299672525
13872_2	3.5413232538696313	-3.630811262008403
05926_1	0.5210262889588185	-7.033454483759026
06987_1	-1.6227872581373965	-0.3709459054137296
16350_1	-0.6782333692397523	0.058516083425009136
05476_1	-0.4077462431312605	-0.9497093029770367
13162_1	-1.4312151709753387	-1.2595014842611745
10363_4	13.4091328289207	3.070152997906651
10363_1	2.162437817706813	1.0329217818741272
08401_1	-1.7069808984822892	-1.8332594669175633
07218_1	1.8218286450566659	0.4051897598926262
02321_1	-1.8836879581947876	0.7635874406348266
02321_2	-2.109664162025002	0.6277305749260522
02321_3	-1.8836879581947876	0.7635874406348266
00668_1	1.7136772270161593	4.417356797924829
12029_1	0.7161798130393427	-0.8382308314669826
01334_1	0.48781935484948835	0.4493720531551917
10606_1	3.392436262204864	0.3136046625674753
18675_1	0.5667283761860736	-0.6412031012062398
06066_1	4.243578464243182	2.8392744761601607
17833_1	-0.14194062752430991	-0.7431419173210925
02414_2	0.827178818711399	0.77419773484299
02414_1	0.7682426520179425	0.6504805477977316
16359_1	1.2663253295315364	1.1082610003884001
12918_1	0.13983098028911545	0.6680157378593394
06536_2	-0.08326641835519777	-0.09014152142325838
06536_1	-0.08326641835519777	-0.09014152142325838
12985_1	-0.7276928705548934	-0.7802944708367177
19586_1	0.10173660142681828	-0.6558297192735081
07217_1	-0.21943349983557792	-0.5646429746177928
14432_1	-0.7136151746824916	0.4205387134367884
07217_2	-0.21943349983557792	-0.5646429746177928
09514_2	0.06278979328562773	0.4376772505363151
09514_1	0.023568504387366462	0.5868816684976155
00667_1	-1.926638998804993	-2.435501712991292
18278_1	3.4354983257209817	3.897352091933233
00667_2	-1.926638998804993	-2.435501712991292
19462_1	-1.560021964964836	-0.892168693728574
10923_1	0.30310290557026665	0.04085138286764778
16864_2	-1.183659649876791	1.902914758474897
16864_1	-0.8911394216855123	1.899216155544953
10543_1	15.929844619225332	15.322011491278051
10543_2	15.863439816500613	15.390240880829612
05843_1	0.7589104908249275	0.7517349449205613
07666_1	3.7861285034879977	-2.1016578948531714
10883_1	2.7749467379027912	1.0460443422432109
19169_1	1.1690021199021423	1.7631413127907836
03868_1	0.72667237413334	1.402855892761825
18992_3	-1.0613012829715451	-0.36967409312482413
18992_2	-1.0784184179945449	-0.19283845565068258
14233_1	-1.1041829182948284	-1.2320096967799072
12878_1	-1.239229211919156	-1.1852018903357857
12412_1	0.8669742231570118	2.3000408548629894
05156_1	1.505826910389441	0.5572471866850792
02834_1	2.053276126606942	1.7166752444843114
06925_1	-3.6239843795927307	-1.9201348257832178
05881_1	-0.2035104894464902	-0.5176382662705619
05881_2	-0.2035104894464902	-0.5176382662705619
05881_3	-0.4481090596971634	-0.5725754314937985
05881_4	-0.7730707212766	-0.7626954339123513
18117_1	-0.9607528079221092	-0.06309952495784454
08058_1	-0.8826776858921229	-1.7857751595095506
14827_1	0.679789962348149	2.0245224313927865
08102_1	0.10006220008581213	-1.2950680933193253
01762_1	1.7513155658227326	1.6128411093029245
19629_1	-1.8074595245714598	-1.9471143258108823
13581_1	-0.6417344443187184	-3.0384789734437545
04287_1	2.657803458320995	2.494452193126297
09324_1	-2.812722190123896	-0.3415728751045135
09324_2	-2.7981360976853473	-0.019706457036856584
09324_3	-2.7981360976853473	-0.019706457036856584
10888_1	3.0812670612787763	2.6014265626378874
06183_1	3.039970395605632	3.654389785975316
11577_3	-2.3502204611002533	-0.572595105395787
11577_2	-2.3502204611002533	-0.572595105395787
11577_1	-2.3502204611002533	-0.572595105395787
11897_1	-0.6829933270353657	-1.0024078597291846
15419_1	-0.1858850809374425	1.6350504796443674
06816_1	-1.5285305906007132	-0.7691648725652085
13877_1	0.8381510113678806	0.4294956742175673
00152_2	0.13804647452998242	0.9851525500941607
00152_3	0.00533640511202893	0.8612320802437425
00152_1	0.2022253936876942	0.9176909989852975
00152_4	0.2022253936876942	0.9176909989852975
06141_1	-0.16106601817664423	0.13154366795216266
16704_1	-1.277586719793181	-0.17700723680017472
01609_2	1.0118718647710914	3.632376287126779
01609_1	0.9957536615976997	3.6609455527011123
16174_1	-0.7005325917132731	0.07436988177660897
16174_2	-0.7005325917132731	0.07436988177660897
03741_5	0.3884430900645376	-0.20826996259556108
03741_4	0.3884430900645376	-0.20826996259556108
03741_1	0.4266775580901586	-0.19190252551770026
03741_3	0.32942118424325517	-0.2843340729726078
03741_2	0.4266775580901586	-0.19190252551770026
11680_2	-0.7059687789449535	-0.8107868911959413
11680_3	0.08226824078810668	0.21511089930728122
05047_4	2.597173118017235	8.06975654113349
11680_1	9.872303294351877	-0.9740582103025117
04678_1	0.5553000876527213	3.1599394452584493
05047_3	2.537360579225787	8.240281221072753
05047_1	2.3756392990318993	7.029798230587137
15907_1	4.159847353220538	2.1139733464458077
13613_3	-1.105191697003466	-1.7736143856584858
12536_3	1.8863184862850169	0.7275410363742667
12536_2	0.6361838984150373	0.04933668829626914
12536_1	-1.0303604252119847	-0.7716750644379244
12092_1	-1.9043441802394234	-1.6710388793820057
18291_3	0.8792542558359847	-2.1310825160965505
18291_2	0.9943434279259228	-1.9887379669001275
18291_1	1.3423689681068929	-2.2194320217588865
17387_1	-0.7155266224879605	-0.9197689769664903
14644_1	-0.3512065353286752	-0.16447482892389598
00395_2	-0.7081775237900737	-0.8042382410988393
00395_1	-0.7081775237900737	-0.8042382410988393
19249_1	-0.4712426686026455	-0.2016626641837247
02554_1	9.26906049808822	3.496276295272499
13275_1	0.05704502716180204	0.1738049611100978
13275_2	1.8212050838475982	2.9172382436751905
07557_1	-0.09004809394609847	0.10698243526140505
16987_1	-0.4652865612013565	0.7118391581913857
18100_2	0.8390463028474179	1.0835948191322204
15644_1	-0.8954949374972793	-0.5675983402982565
15453_1	-1.0220112164832251	-1.166139915845899
01606_1	0.44071820205062895	0.20165405224698407
09990_1	4.237493263309442	2.6660484242545026
09088_1	-1.9290327542847088	-1.428642038334412
15834_2	0.14713360283276333	0.45804062754333064
02839_1	0.3659819586748191	1.2037101592520303
17845_1	4.39795808294657	2.3956175088184937
11687_1	-2.6129872272875225	-1.8445795629871027
04671_1	-0.15946130054435426	-1.7257589120911616
04671_2	-0.15946130054435426	-1.7257589120911616
04671_3	-0.3166886111292123	-1.0833658193571791
08140_2	-1.4996602619801713	-1.2819544201104618
08140_1	-1.4739716544143455	-1.1958698585788552
14288_1	-0.2973313442496882	-0.18174952483813467
03285_1	10.729726046075665	7.997424913680978
00114_1	-0.2559670499911598	1.025667555187927
18298_2	1.4566827161317626	2.7627727773885526
06274_1	0.7438875721265495	0.6033997439314662
18298_1	1.45759395240675	2.8664705396892787
02553_1	-0.2744881853439446	-0.516187868054014
04791_1	0.711059642853069	0.9639715134923863
07550_1	-0.014091153498885345	-0.008784277239366922
15311_1	-0.10950577388648608	0.14129298856433525
17922_1	-1.6480215609415616	-2.3129459644135677
14932_1	-3.189331127171318	-3.0133275019600587
09528_1	-0.38414663264193305	1.5631666550413756
17651_1	-0.38376153707286076	-0.002539347742906095
11994_2	-0.563870006547223	0.019833167237909954
11994_1	-0.5394162218006394	0.04909129654125355
03352_1	13.87509018018245	9.876867680688253
08922_1	0.392249058509332	3.649812695841054
01594_1	-0.4080617642765	-1.9813359140010034
03723_1	1.4941023752173344	0.8515453579691057
03770_1	0.7321066648139086	0.5532449539257032
12037_2	-0.9368151096139635	-0.012054694982263747
15424_2	0.23787465166169486	-0.9691037909708866
02660_1	0.8920369326217034	-0.2637710765323318
12436_1	0.21312617625444463	0.3946557954856944
12452_7	-1.316807810960018	-1.122624883353903
17076_1	-2.0715132108460246	-1.2040110601358647
18058_1	-1.6042313935620776	0.16227273738487202
00863_1	-0.13395554309027002	-2.752443682568166
09157_1	0.6097065093483244	0.9063225784645583
15318_1	-0.7256926484049481	-0.8456950340298972
15318_2	-0.7256926484049481	-0.8456950340298972
04051_1	-0.5203943040258318	-1.3039715451289267
18435_1	-2.608805415410462	-2.751643501737173
03157_1	-0.9515022843632331	-1.0687307838764282
19360_1	1.8367379514813358	-2.0929481698897616
11093_1	5.604677995767997	6.964253674546588
16918_1	-0.8859982415604472	-4.452406403119578
11378_1	3.0659017297286475	1.5414202518238271
11331_1	1.9949540411318587	0.851073422143334
02907_1	-0.7733114016744375	-4.8619807452399
12439_1	-0.09227434052518302	0.534232645770051
10833_1	-2.062115273657401	-0.9486368914934173
15941_1	-0.7298670750977189	-0.46460388173936007
15941_2	-0.7298670750977189	-0.46460388173936007
13924_1	1.6669575056141177	2.583672856818983
01228_1	1.106754704537888	0.16326509360233832
06331_1	-1.6741495258327639	-2.5006631999042765
05604_4	-1.3072131004162664	-0.8792062101986557
05604_3	-0.9060576858035355	-0.3739162382901595
05604_2	-0.9610140841694382	-0.3550396433986789
05604_1	-1.3245815531270644	-0.8043528755427287
07399_2	1.5794365611938694	1.9814542477631294
07876_1	5.0272398399967635	-1.3280174388258201
07876_2	7.7739872243102575	-2.175253505882476
07399_1	1.672146698561118	2.1176081378741474
10010_1	-0.5023944392021812	0.1187365065358863
00457_3	-0.34990890416593257	0.11166469488462827
19529_2	-1.2232744038199606	-1.0336539194307006
18822_1	-1.078076952879929	0.9091925423360481
19529_1	-0.8023573957769267	-0.7716892904630113
10184_1	9.061869711599865	9.987674878788045
15896_1	2.318827526977838	1.7524335853465418
09161_2	2.879662637292494	0.831606279339856
09161_1	3.121366408638277	1.0382294974057986
11351_1	-0.8645974208637207	-1.547805163534842
15058_1	-2.7820324889769843	-2.2606208665004415
17135_1	-1.1745014217311116	-0.9699880039391173
16382_1	0.5523742312936512	2.2882735298278094
06394_6	3.4006294524144316	-4.152637747063902
18311_1	2.1604788891701894	1.7282589867843017
13613_4	-1.0409051379690943	-1.7127805656985329
13613_5	-0.8173059062399269	-0.8050095976634948
13613_1	-1.105191697003466	-1.7736143856584858
13613_2	-0.890043701991818	-1.5687799005011511
11338_1	0.12418376280329457	-2.7199535184393353
03310_2	-0.8518032631989635	-0.529595107915422
03310_1	-1.093863551738469	-0.42921009308546854
15165_2	-0.21649748589043238	0.039948469858889446
15165_1	-0.12391680145883666	-0.2283730887341262
16958_1	-1.2683772054158915	-1.518134459655168
08369_1	0.68181715065948	-2.9606694038432506
07490_1	-0.6863211305033482	-0.2538098421121431
07490_2	-0.7935928159720796	-0.9756838713531506
07490_3	-0.7471410880250923	-0.8963513624242223
07490_4	-0.7754284314003607	-0.5581066990364816
03047_1	-0.6427487718618076	-0.21548769882637497
06744_1	-0.7382428561730202	-0.545477996280435
02582_1	16.98705364133566	5.551035309786774
16589_1	-0.5636643615296643	-0.5039761728897174
04947_1	0.3841741465141232	0.7930312345140083
04947_2	0.3841741465141232	0.7930312345140083
02002_2	1.509245293548883	1.048058009031327
02002_1	0.8248722537384302	0.8435975628469423
02780_3	1.5414471705291355	-0.41565667495005254
02780_2	1.466460237788123	0.44146901131326377
02780_1	1.5169933845019834	-0.44491480407877315
16795_3	3.5300269907886097	4.7801928751229825
02780_4	1.4420064531579548	0.41221088199536826
19561_1	0.46575793043229996	0.8909605742607782
12799_1	0.274256765041354	-0.9071321694121179
15298_1	-0.007137914174382698	-0.35599519742235497
15298_2	-0.007137914174382698	-0.35599519742235497
11405_1	0.26754119268953136	-1.387948772482825
09922_1	1.2242256709570931	1.0522892118985583
11405_2	0.4282221459863641	-0.9269436064262591
16060_1	0.1380830415720985	-0.6437002891673655
01108_1	-0.4423170647212836	-0.9215074532024046
01076_1	-0.5863898519171934	0.09555782975231342
13007_1	1.021126191887742	0.8823231184084834
05848_2	-2.0857162777254423	-0.09586839710236017
07150_1	-0.18378096471206018	0.7610460320663224
19322_1	5.3301750356178665	5.80175582799139
13475_1	0.22421480911652825	-0.3944401145184129
00496_2	0.0950968244425886	1.117802509799465
00496_1	0.0950968244425886	1.117802509799465
08731_1	1.0317727173816813	-0.42448685725529867
15018_1	-2.178789543527092	-1.6387848550860253
10332_2	2.978281874077947	1.1881032490870966
10332_1	2.6900951783019984	0.5822142215563035
03995_1	1.6234005111466097	0.7543439871457922
03995_2	1.7330628569899993	0.7845553067397377
03995_3	1.6459008996454934	0.7524687903439444
10871_1	-1.439054612289329	-1.3608282783173236
17583_1	-0.30714856073682395	-0.39013473463846093
04403_1	0.25127444114987074	0.13187244532465048
01907_2	1.034689421575603	0.33015103570661086
01907_1	1.7630266641346672	0.22189266139476604
04403_2	0.25127444114987074	0.13187244532465048
14170_1	3.776876841423654	3.8260341248767036
02789_1	-0.7791170404387239	0.3520384335804083
15291_1	-0.5275554248881243	-0.4542667200787873
14773_8	-0.5117583094259325	-0.4181225811355871
09734_2	2.6411107255691597	2.6077738391774874
09734_1	2.732211145440669	3.009650314424751
09748_1	1.846727095878304	1.187137262860877
00637_4	-1.5548497646384938	-0.912228230378143
00637_2	-1.5548497646384938	-0.912228230378143
00637_3	-1.5548497646384938	-0.912228230378143
00637_1	-1.5548497646384938	-0.912228230378143
16856_1	1.7987742360994154	2.651952562775212
16856_2	0.9389142070278459	1.2769052887831167
11482_1	2.813006055584264	2.7350215406274474
03688_1	-0.5681114545011959	-1.8833475974882203
07330_1	2.668636885456362	2.9370415419632154
03539_3	-5.259305042281115E-4	-1.4743670661612596
07330_2	1.8034310649229148	2.8259534080804842
01846_1	0.1401010836845663	-0.19712878029376224
16326_1	1.9275301960726203	0.15122584765204738
00260_1	-0.35410543401740224	-0.39229672204809685
10703_1	3.210497564911929	3.2512639409048534
05642_1	-0.02928183523254202	1.3534519958863784
17233_1	2.079841587677219	0.9326307397802411
13718_1	-1.3835751436570725	-2.018280948830845
05302_1	-0.5050429409464422	-0.8319317973276084
05302_2	-0.5050429409464422	-0.8319317973276084
05302_3	-0.5050429409464422	-0.8319317973276084
00556_2	3.01823453155448	5.387432343073404
00556_3	3.0888728916026587	5.501508264272805
00556_1	3.516701565807306	6.202897520380891
00556_4	3.3685147950156527	5.836631794207013
00556_5	3.2370596621614816	5.867773989893711
01386_1	-0.18091993471971446	-0.08290917178082235
01386_2	-0.0638690123894784	-0.5504756019566157
17383_1	-0.809149911249552	-0.6117479804036448
12204_2	3.3428803522685477	5.711252758681174
12204_1	4.592276892842346	7.1904168819834995
09444_1	0.9362347823182054	1.1208659246564894
09444_2	0.9362347823182054	1.1208659246564894
19427_1	1.4224530570056224	-0.08904755901884709
00638_5	-1.646386035733304	-0.632362886854291
00638_4	-1.646386035733304	-0.632362886854291
00638_6	-1.646386035733304	-0.632362886854291
00638_1	-1.646386035733304	-0.632362886854291
18223_1	-0.9373848792027283	-0.2529566162905139
00638_3	-1.646386035733304	-0.632362886854291
00638_2	-1.646386035733304	-0.632362886854291
15196_1	0.16491435970165103	0.7637629189864201
18508_2	0.17432495484463206	0.5427630610881424
07339_1	-0.8572206533724974	-1.1570498655985757
07339_2	-0.8847819811642702	-1.3932955692055584
07923_2	-1.2022543792125369	-0.7727670231964039
07923_1	-1.0095567853866676	0.03105444013791203
03811_1	2.393191725873475	5.261780707771057
19022_1	3.177689698509493	3.6456062501981323
06702_1	0.2675504205682947	1.1045489580662506
06702_3	0.039774179428785916	1.2228994374397262
06702_2	0.039774179428785916	1.2228994374397262
09005_1	-0.30387195631992736	1.217450746955099
13717_1	0.3955518595896129	0.8215778373939502
09806_1	2.0013897616147	1.0896888827935145
07010_1	0.8847774366578952	1.4827681445110175
07404_1	0.018124737048491713	0.9660503903302997
00551_1	-0.519947508714541	-1.8093987926024893
00551_3	-0.519947508714541	-1.8093987926024893
00551_2	-0.519947508714541	-1.8093987926024893
00731_1	0.6127730847940248	2.0123704573940886
00551_4	-0.8558317097056723	-2.219542269891728
00731_2	0.4996177610439182	1.6408111595244081
15688_2	2.534131165287544	0.6060198534339252
16793_1	0.3361295460628745	0.8122490461916714
14136_1	-0.4794773683395769	-1.1682707327111457
08075_1	-0.8182932558127513	-0.9505961837551622
04490_1	6.571741147650027	4.4562085312442905
15688_1	2.177572410480206	0.5911423547019767
03004_2	8.122399742001289	4.882179794245265
11820_1	0.40336165744447416	2.3593575610008957
09369_1	1.0472700236561643	1.3115370311367842
03577_1	-0.6145419586689976	-0.42313316502831366
16026_1	-0.8832029857883762	-0.4542871022916115
11564_1	-1.6263413280401444	1.6301871673728856
18231_1	0.33476456215357675	-1.3079753970435304
13818_1	-0.45633017977597856	-1.1102901303004655
17723_1	-2.6630654969929317	-2.0032479074418843
18167_1	0.7927305665354644	0.9968232937769317
17461_1	-0.7031664639514937	-0.5291478049605685
18428_1	-0.09388653784190037	-0.29790861881910313
16751_1	0.6846487006834642	-0.3972280460205111
01565_1	1.2923956326405452	2.0589489286882854
15224_1	-0.754845204400045	-1.1331393750136085
12652_1	3.2861862642304907	2.0954719351081694
03164_1	0.6559146455394503	-0.4890211208751607
17817_2	2.482090347460325	2.681996269160398
17817_1	2.6223426348144123	2.7698879632896096
09661_1	1.69785567391882	1.9943129672989999
09661_2	1.7536450676408997	2.1761018272824986
01061_3	0.6070713245273501	0.8364578613343001
00738_1	0.26897863192352733	-0.4306042896735489
04374_1	-0.7857427248825851	0.4418329510605945
02934_1	1.488513094881636	1.5492299849517694
06954_1	2.214903691768267	4.604758146009506
16741_1	-0.36499267838444294	-0.3828906064648363
02732_1	2.465112883291294	0.33027947015371684
02732_2	2.385205596553714	0.5826975488686985
02732_3	2.3811176493029045	0.4961088841316341
05227_2	1.8489372456526318	3.4170446599107054
05227_1	3.0510147714368934	5.323530847695754
08536_1	5.7248996536211045	2.3616507798958155
01315_1	0.7754933391544901	0.4159787594341724
01707_1	-0.8998731045147005	-0.9265420478389315
13811_1	2.9516102893823692	-0.3654682003018861
13811_2	0.10298234531292028	-0.4539705507252547
13202_1	10.68035337670808	9.627424962085303
15611_1	1.2049787351708794	3.0188097822917443
02264_1	0.02912187371039099	1.2377933951626874
00226_1	5.207148455242713	5.819870344677573
19552_1	-0.2739347744653068	-0.17396894764378157
13984_2	-0.8120424695669507	0.09255775931679455
15494_1	-0.39667125658961677	0.30286058414067885
04785_1	-0.5559780121118828	-0.6865232582552308
17810_1	-2.9208588458866878	-1.698989008486289
10631_1	-1.0949938023266448	-0.8589565507484549
12939_2	-1.3388907680426207	-1.07092465271334
09382_1	3.489485653218434	6.053303633170533
09382_2	2.3160548462030413	4.911788812017865
10142_1	9.410617936154448	1.0889273756708535
10142_2	7.956240925224119	0.05873115523146044
19130_1	0.35221983956507674	-2.806245476857195
12544_1	-0.089100357393182	0.47291442330761857
12544_2	-0.12047563162996167	0.7482843337436025
12544_3	-0.6705635137484941	-0.3027406268213708
18261_1	-1.0324410688634096	-1.11420117676452
11204_1	-2.3885808888597246	-1.307785468305421
11061_1	0.32425594619344256	0.16265330586766868
14985_1	-2.7191484277871503	-2.22847702556309
14467_1	2.5354063216793286	3.106847322067286
07941_1	0.04629756136200658	1.5124739870604644
05731_1	8.315461080506065	7.084209438989736
03434_1	1.7859002548932033	3.040176644479023
11949_1	0.2822503480558217	1.083456909307377
11949_2	0.5228719267608531	0.9813954985235869
09623_2	-0.6746268360591793	-1.0184791492886616
09623_1	-0.7269775771863359	-0.9852430186531747
09389_2	2.3318201121139275	3.0602335969976666
09389_1	3.573730079209053	4.317139183980278
17992_1	-3.030601701423439	-3.4906505113815838
06889_1	-0.22398939619670355	-0.4807591248520948
06889_2	-0.3746016959928974	-0.7066071222709907
04361_1	2.2480321836621435	1.7432035570906992
05109_1	0.1518917032946766	2.1366071505705877
19608_1	1.3247340528025227	1.962265229559951
13244_1	-0.5627599138104423	-0.5831601675293241
15344_1	-1.3827896651790077	-0.8829688406024543
11203_1	-3.3274888058083896	-2.5186214586777096
14460_1	-0.745522502868699	-0.6862566588900263
13995_1	1.0621064326980552	-0.16094761274716074
00302_3	-0.5251758646780226	-0.8492568427448459
00302_2	-0.6930508565135832	-0.8648811061487249
00302_1	-0.5381527439029022	-0.7976169444066654
19686_1	-0.953737618242304	-1.3236011233005156
07686_1	0.5090023151562483	0.3162880282995575
06671_1	-2.548472485782259	-0.8002476165404842
08048_1	-0.9267537377752896	-0.7258317726030254
00838_1	0.43527396472854807	1.1136166365265199
19635_1	-1.035956579494087	-1.3796573667262164
10653_1	10.54021198510527	7.330580020666919
11039_1	0.4129864593989615	0.5953337734115012
14315_1	-0.6439632208937845	0.39685037933823697
11750_1	-0.9161445140496661	-0.633678889882769
01257_1	-1.6385124637316046	-0.6025196523026279
06849_1	-0.39780712909196236	0.22449906443371948
06849_3	-0.3950645351877037	0.3208756664041248
06849_2	-0.41951832098202513	0.2916175370789533
16082_3	-1.719577296623175	-1.3063917899619737
06849_4	-0.4222609144206225	0.19524093501396056
16082_1	-0.6125181469695243	-0.37444174387773455
17859_1	-1.412913992390532	-1.66390670509126
06416_1	3.9804519247110868	-10.974698499898562
02770_1	4.813811589424585	5.618489786787639
13953_1	1.113666050120809	0.7183673130873176
16921_1	-0.5909178868685566	-0.5554038039829647
14786_2	-0.33033156642413897	0.36918075010335816
14786_1	0.2695623495230385	-0.18695198874619745
17161_1	2.067594960782298	3.475507143340754
18014_1	-1.9365067667247793	-1.0550722735409108
10944_2	3.8798452950279163	0.8482392666280321
17685_1	-3.0425940320863454	-3.0508107417611354
10944_1	4.5572044149586866	0.7022272084374963
18859_1	-1.5677458410507832	-1.4214025955809957
07887_1	-2.461258792333684	-2.6998881224774705
03466_1	2.2276215870944718	0.23197761614001866
15794_1	0.10104674722169793	-1.04556562897623
10067_1	-1.1116633138597543	0.24887278614342723
16296_1	0.31299728403901017	-0.4982036931090006
07538_2	2.5344617978400485	4.435300589213246
07538_1	3.8212677537077973	5.620379518973739
12198_1	0.8463514055903935	1.4329419109651171
05455_2	4.146353984469169	2.719857530575344
05455_1	4.370554097796411	2.7726003588702115
18461_1	-1.3324773783686403	-1.3350123742477917
07907_1	0.8373624418010869	-0.8582781847565384
10915_2	4.067381231331819	2.916890982067078
12895_1	1.3903840962586393	0.8532143434365098
13327_1	-2.417285755131889	-2.0147378251006485
14180_2	-0.504812868763839	-0.013744541718817338
14180_1	-1.4161292825454446	-2.277918512218359
09126_1	6.29126685751471	6.67565684331358
09126_2	3.2482508260720344	2.7267795996683235
09126_3	3.2482508260720344	2.7267795996683235
10240_1	-0.9749745211454873	-0.9705558083899559
04021_1	-1.0491220380798048	0.9851947070944407
04021_2	-0.8968863794150829	0.37650340980481634
12178_1	2.678337909673427	-0.917052840805165
12006_2	-0.5297223960667915	1.1645877420175639
12006_1	2.776642871830699	3.1087314853736716
08161_1	-0.5587999033748937	-0.25152856025878645
15061_1	-3.115575026677835	-2.0898625903630927
16554_2	-2.110367183457857	-0.46088787477337245
16554_1	-1.8803518356151478	-0.18775705731813286
00558_2	4.00992345523191	4.8341911005497495
03329_1	0.351843544237635	1.6927771282004942
04659_2	1.2785180921920976	0.5924215386127871
04659_1	2.2269978479445847	1.3851114980295351
10691_1	1.696437999125191	0.566381122969422
05574_1	-0.8123414785521171	1.4246357041644915
05574_2	-0.6497192955728687	1.2444153681951393
02439_1	1.328117274547548	-1.0144288166687074
15455_1	0.10162308654907892	0.40416292341042936
03965_1	1.815654983379499	-0.047660876129422824
15687_1	0.653416876258415	0.521133816627942
06515_1	0.30918752374345704	-0.9356694057262684
03965_2	1.6131907394003058	-0.36821109778820027
12331_2	1.4482984845373714	-0.06371882781085514
12331_3	0.8143747862042793	-0.6706762461456419
12331_1	1.1470549091311106	-0.8533374091842161
08612_1	-1.2263376077324217	-1.3056588607344493
19673_1	-0.5369187399781375	0.33179334144525274
11625_1	2.7604416539972583	0.8533046613099105
04327_1	-0.89065884768279	-0.4728810965992052
07578_1	-2.2085562621949073	-1.3543452881333833
00977_5	-0.7450968268974983	-0.5348546430780443
00977_4	-0.10971723344191642	-0.5102855536954776
00977_1	0.5101729928712294	0.5371216995788091
00977_3	0.10830380157785757	-0.07765987048905298
00977_2	0.3976666201044273	0.48985560490264834
00032_1	0.6984953091734488	1.4002189573600008
04452_6	0.32800294620319537	-1.4327454336801493
04452_5	0.32800294620319537	-1.4327454336801493
04452_4	0.32800294620319537	-1.4327454336801493
04452_3	0.35245673211393214	-1.4034873043913576
04452_2	0.3155768803109814	-1.4564271061592917
04452_1	0.35245673211393214	-1.4034873043913576
03220_3	-0.41040905211484724	-0.1976611798875565
03220_2	0.902955761280463	0.7727609484079112
03220_1	2.322530845979781	2.2266970572179234
05863_1	1.8022731802622722	1.266610061482159
05863_2	0.512210757572756	0.501232647484092
16125_1	-2.679330500934885	-2.199338336306293
11172_2	2.451285352158447	1.3648262041185335
11172_3	2.451285352158447	1.3648262041185335
03520_1	0.278072853266348	1.2001694700099579
12853_1	0.358849253839434	-0.6559890949486471
03520_2	0.09451025816015235	1.1541505459988075
08117_2	-0.620732743359259	-0.4139786207072502
08117_1	-2.2044776171977	-2.2460965889534164
02370_1	0.9814047854590163	0.1618932160578952
08497_1	-0.7904782040866857	-0.6607191558453378
12726_1	-0.6844884716272653	-0.621143097944052
14060_1	-0.33383493796354824	-0.9089742521667104
00425_1	0.8020414276536022	1.3895282143873446
00425_3	0.8020414276536022	1.3895282143873446
00425_2	0.8020414276536022	1.3895282143873446
14965_1	-2.682715038813331	-1.4940750898443111
18806_1	-0.3291753594829069	-0.6903613856796182
17430_1	0.462433474938006	-0.061376069430745694
01158_3	0.12053700243923149	-0.4015958313196206
01158_2	-0.11687854750271154	-1.0105422464751355
01158_1	0.056887140729667496	-0.8927478054486455
01158_7	1.3272125324867368	1.3647434724277518
01158_6	-0.031424996763963375	-0.448569478876645
01158_5	-0.2051906853746922	-0.5663639198813071
01158_4	0.2943026908171297	-0.2838013904568397
17489_2	-0.40901607215419145	-0.19092083395507142
17489_1	-0.36640303097447113	-1.0053762728842157
01158_8	1.9167557197935814	1.4769833569095754
17533_1	-0.009196754967707332	-1.5470632913259506
09051_1	1.8000876055295514	1.4264257677366077
13010_4	0.08274186820126406	-1.0790783532996029
16886_1	-1.9274419816363668	-1.9209438278688067
13010_1	0.21293611095388687	-1.279516607354064
13010_3	-0.08649762209170231	-1.5282085784404371
13010_2	0.06155137332025251	-1.3359269465129655
03602_1	-0.330229609870731	-1.9474922118882132
03036_1	-0.27495892001097755	-0.28027804240472687
02377_1	1.4005581526864255	1.5825513999095238
02377_2	1.1694151552939722	1.40000533669964
17276_1	-3.3676768919838658	-1.2670037418923057
09433_1	3.7331809336166764	-0.987203118309746
03780_1	2.1844405851872573	-1.7453073108393182
03780_2	2.155663121359975	-1.837297383585148
16845_1	-0.9385365043279316	-0.8840655668957806
02843_1	0.11817328158867813	-1.3070431148137613
13747_2	1.7914179473729739	1.5865127657832163
16845_2	-0.9385365043279316	-0.8840655668957806
13747_1	3.147966057046869	3.1823148847849625
07983_1	0.035288414844398264	-0.6049881622077846
13455_1	-1.4231027627400188	-0.8006373729934166
15979_1	0.21263302574443432	0.22243401709575483
09180_1	-0.9091401720223083	-0.9998239786348604
03844_1	-1.595293557912374	-1.2369081210875192
18931_1	-1.2593386161323004	-1.6071328849123274
[truncated: 28,020 more rows]
