# Supplementary material for: Mapping the stabilome: a novel computational method for classifying metabolic protein stability
Source: BMC Syst Biol. 2012 Jun 8;6:60. doi: 10.1186/1752-0509-6-60 (PMC3439251; doi:10.1186/1752-0509-6-60)
Supplement: Additional file 9: — Data Set 7. Data Set 7 contains the trimmed set of training/testing feature vectors with secreted and transmembrane proteins removed. The feature vectors contain the same type of information as in Additional file 8: Data Set 6. This data was used for training the BN+SVM model to produce the P2 data set. [file 1752-0509-6-60-S9.zip]

Archive with 3 entries (2 files):
- D7_hprdVectors_all.txt
- __MACOSX/
- __MACOSX/._D7_hprdVectors_all.txt
