# Supplementary material for: Mapping the stabilome: a novel computational method for classifying metabolic protein stability
Source: BMC Syst Biol. 2012 Jun 8;6:60. doi: 10.1186/1752-0509-6-60 (PMC3439251; doi:10.1186/1752-0509-6-60)
Supplement: Additional file 10: — Data Set 8. Data Set 8 contains the full set of feature vectors for all proteins in HPRD with the same type of information as in Additional file 8: Data Set 6 and Additional file 9: Data Set 7. These feature vectors were evaluated by the classifier after being trained on Additional file 8: Data Set 6 and Additional file 9: Data Set 7 to produce, respectively, the P1 and P2 scores. [file 1752-0509-6-60-S10.zip]

Archive with 3 entries (2 files):
- D8_trimmed_training_data.txt
- __MACOSX/
- __MACOSX/._D8_trimmed_training_data.txt
